# Supplementary material for: Cyanobacterial α-carboxysome carbonic anhydrase is allosterically regulated by the Rubisco substrate RuBP
Source: Sci Adv. 2024 May 10;10(19):eadk7283. doi: 10.1126/sciadv.adk7283 (PMC11086599; doi:10.1126/sciadv.adk7283)
Supplement: Supplementary file 2 — Data files S1 to S3 [file sciadv.adk7283_data_s1_to_s3.zip]

Archive with 3 entries (3 files):
- adk7283_data_s1.csv
- adk7283_data_s2.treefile
- adk7283_data_s3.fasta
