# Supplementary material for: Cyanobacterial α-carboxysome carbonic anhydrase is allosterically regulated by the Rubisco substrate RuBP
Source: Sci Adv. 2024 May 10;10(19):eadk7283. doi: 10.1126/sciadv.adk7283 (PMC11086599; doi:10.1126/sciadv.adk7283)
Supplement: Supplementary file 2 — Data files S1 to S3 [file sciadv.adk7283_data_s1_to_s3.zip › adk7283_data_s2.treefile]

(650128521:0.0498715181,(((A0A4P5VCX9:0.0334572746,Synechococcaceae_bacterium_WBB_10_009:0.0367717956)96.7/100:0.0385983460,Synechococcaceae_bacterium_WB4_1_0192:0.0751993814)72.9/86:0.0115163184,(2831889499:0.0614053523,(((((2582707628:0.0976743844,((((2838883260:0.0217700181,A0A2T1EXB3:0.0047198601)83.6/33:0.0316041364,A0A081GPS4:0.0599653241)96.9/100:0.0532609048,2582648448:0.1417410681)94.2/28:0.0424248293,(((((A0A0R2TZ39:0.0858480350,A0A7T1IA14:0.0472808658)82.1/87:0.0093520897,Synechococcaceae_bacterium_WB9_2_170:0.0714583919)83.8/18:0.0109609219,Synechococcus_sp._8F6:0.0347451098)64.9/21:0.0202633407,(((A0A7T1HTB9:0.0917703857,2582760740:0.0795186279)60.3/38:0.0181820638,((A0A7T1HX48:0.0892441071,A0A524RU21:0.2487963532)62.7/61:0.0228584357,A0A6N2EEY0:0.1120928574)84.2/35:0.0145001536)26.3/29:0.0118584795,2582757334:0.1622432401)82.7/86:0.0219089112)80.4/10:0.0101379858,((A0A182ANI9:0.0225850291,Cyanobium_sp._PCC_7001:0.0287463318)98.2/100:0.0550908707,A0A7G8END3:0.0633807069)99.1/99:0.0597831029)73.3/10:0.0151220690)40.9/7:0.0145028776)90/11:0.0256782717,Synechococcales_bacterium_UBA10510:0.1056311359)50.4/8:0.0162479940,Synechococcaceae_bacterium_WB9_2_112:0.1312013254)92.5/95:0.0334317582,((((2831560133:0.0315687171,A3YZ42:0.0253250263)71.1/100:0.0093568146,A0A7T1HJA3:0.0230817869)100/100:0.1179953063,(2837001187:0.1260285560,(A0A1J0PEE1:0.1217858384,A0A2W6ZFX3:0.0534784658)96.6/100:0.0588305333)74.1/100:0.0157861144)97.9/100:0.0575394500,((((2653703006:0.1410049536,(A0A1Z8NB24:0.0545636121,A0A368CMW7:0.0414358278)99.9/100:0.0988616477)85.2/100:0.0369653866,Synechococcaceae_bacterium_WB8_3_299:0.1770606138)95.4/98:0.0580819237,((((((((((((((2507494302:0.0000027153,A0A7G8G5Z9:0.0035758330)88.8/100:0.0111816729,(A0A0H4B8J7:0.0113759933,Q0I8Q5:0.0067951096)86.7/100:0.0103625807)13.8/91:0.0070375183,A0A7G8J805:0.0254123381)78.6/93:0.0066070979,A0A4V8DGZ7:0.0197264289)88.7/96:0.0171699085,A0A2E0E8H7:0.0383880028)95.8/100:0.0539418928,(((((A0A0A2CH27:0.0063974411,A0A163C2R5:0.0070526504)80.2/100:0.0080553750,A2C7V3:0.0110713779)100/100:0.1311180127,((2681973236:0.0103991128,(A0A318R3B8:0.0068605548,(2682093351:0.0262874474,2682086998:0.0195543786)78.2/96:0.0065898089)71.7/86:0.0034135423)74.7/85:0.0082861347,2684588748:0.0055911080)100/100:0.2036466975)41.8/52:0.0294595529,((2684595519:0.1790559907,2684599668:0.1066637044)20.5/75:0.0268691009,2684603740:0.1454073385)87.1/75:0.0383983839)72.5/62:0.0108359720,((((2682088997:0.0921318165,2684596975:0.0939038296)85.5/38:0.0211882399,Q7VD30:0.0824796447)89.5/35:0.0380072480,(A9BEH6:0.1635491434,(2684590739:0.1424545152,(((((((((2553538459:0.0137446328,A0A0A1ZTD6:0.0315550724)88.9/64:0.0105847250,A2BVL5:0.0257214935)0/55:0.0000022510,Q31BY1:0.0212671234)89.9/57:0.0135228295,2640668911:0.0045094550)82.7/53:0.0061758444,((2648679465:0.0136967916,(B9P0U8:0.0136881980,A0A0A1ZL03:0.0068978898)76.8/100:0.0034333043)74.1/100:0.0034073851,2651185826:0.0137482311)85.9/100:0.0067969291)69.3/53:0.0034273374,(2832020363:0.0208247386,A0A0A2B3Q4:0.0068539575)76.1/100:0.0035480327)84.8/57:0.0140628641,(2684601652:0.0049933626,A0A0A2A6H9:0.0156035282)83.3/100:0.0163189240)90.9/63:0.0352793600,Q7V2C7:0.0711846324)56.7/97:0.0257268900,(2553543172:0.0492917959,2636094009:0.0510434943)97.7/100:0.0758892223)100/100:0.2569663000)88.5/78:0.0408352502)30/22:0.0372364782)59.6/60:0.0161342758,(A0A0A2BFH2:0.1104318118,A0A0A2BQN5:0.0867023436)93.9/100:0.0474217228)92.5/64:0.0436637173)97.8/99:0.0809782719)98.9/88:0.0738704729,A0A2E0AJJ3:0.0811717841)14.2/20:0.0093627529,Q3AWU4:0.0972483697)45.4/9:0.0052448035,((2517172588:0.0153839966,((((A0A076H0Z0:0.0397113912,A0A7G8H8Z3:0.0038600613)93.4/100:0.0149579741,A0A7G8GWL4:0.0151346533)0/74:0.0000025828,((W0GVP8:0.0113127768,Q0QK69:0.0150866024)77.4/95:0.0037152292,A0A7G8E384:0.0074526301)0/76:0.0000028114)77.2/98:0.0037232091,2724644663:0.0074632676)77.9/98:0.0070594673)100/100:0.0516996374,((A0A0H5PSX9:0.0073663516,(A0A7G8JG53:0.0171326342,Q0QKH6:0.0244818150)78.6/100:0.0093109737)64.2/96:0.0182135551,(((A0A7G8CDK9:0.0346994903,A0A2D4YYU6:0.0805285926)81.4/81:0.0118296271,(A0A1Z9JCI9:0.0257932923,Q0QKE1:0.0041010983)97/100:0.0265081723)15.5/64:0.0066548130,A0A7G8GJ99:0.0450112313)81.2/66:0.0141744974)0/12:0.0000028802)89.3/32:0.0170833372)91.8/42:0.0260641684,A0A2E1IHD4:0.0733963631)95.8/64:0.0411721210,(((2653705645:0.0566630208,((A0A7G8FSR3:0.0072662165,A0A7G8HHA3:0.0224971393)94.9/100:0.0229699756,A5GJJ2:0.0252423840)75.4/100:0.0082471981)97.8/100:0.0509768641,(((2823441443:0.0466773531,A0A7G8DQC6:0.0153943381)74.5/100:0.0071203857,A0A7G8IYR2:0.0038975215)98.4/100:0.0419762174,(A0A7G8EXN1:0.0093973278,A0A7G8IMC1:0.0089969377)95.9/100:0.0301536184)49.1/87:0.0197310359)90.6/100:0.0353804301,(((Synechococcus_sp._RS9916:0.0502566638,Synechococcus_sp._UW105:0.0430713191)92.5/100:0.0309717305,A0A4P6LCD8:0.0875164236)89.1/100:0.0268939997,A0A4R0R5X7:0.0655874742)69.4/100:0.0091405528)98.3/100:0.0677441379)81.6/85:0.0310050674,A0A4Y3G0J6:0.3009128766)90.8/99:0.0472867878,((A0A1L5YD73:0.0580332938,A0A2H4ZQS3:0.0749964851)93.5/100:0.0510004314,A6YIN2:0.1219429914)100/100:0.2048747590)77.3/81:0.0260962550,(A0A5J6PZK6:0.2739267693,(((((((((2574262140:0.1150868330,((A0A2K8UHQ8:0.1644306933,L0H0Q7:0.0572507589)43.6/98:0.0257302709,W9V6J6:0.1019816625)96.2/98:0.0743232486)69.2/72:0.0320934593,((2681977279:0.1126737232,A0A5Q0EJJ0:0.2053514244)88.7/100:0.0703086679,A0A0S8AEE2:0.2321041744)60.9/78:0.0292910675)90.5/82:0.0365352545,A0A5C2HPV2:0.2195904250)96/90:0.0552596313,(((2656373603:0.0227372699,W0DKD9:0.0437001237)100/100:0.1581390209,((A0A7C1CVX5:0.1267341986,(((A0A3B1AR58:0.0116404082,A0A7C1XW64:0.0225769333)45.1/96:0.0172773188,A0A7C5JDD6:0.0521730644)99.8/100:0.0988202334,A0A4V3H4P6:0.1958799071)91.2/90:0.0440917000)79.7/87:0.0199408162,((A4BLI4:0.1611845757,A0A257SS29:0.1597111686)86.9/100:0.0349374297,(A0A1Z4VNN4:0.0343217031,A0A426QIE7:0.0372758419)100/100:0.1181832180)96.6/100:0.0722406898)54.2/74:0.0227824476)58.5/78:0.0309018677,(((((2599278882:0.0755395304,2837266039:0.0739081435)99/100:0.0861718132,A0A7K4E3Y7:0.0832199085)76.3/100:0.0318746402,A0A7K4ET96:0.0836646494)99.6/100:0.1079336916,2656421434:0.1469349519)95.8/100:0.0819863511,2656888321:0.2724452294)84.6/76:0.0607528933)80.2/81:0.0327937488)96.4/85:0.0697060064,(((((2752847266:0.1868728223,A0A2A4MQS9:0.2546187431)47.2/72:0.0385433302,A0A3B1A7Z2:0.1484288414)91/89:0.0829962338,A0A3B0YT17:0.2597987041)73.2/85:0.0394172600,(A0A2A4W581:0.0310484683,A0A7C1WGB8:0.0288361642)100/100:0.2896142681)99.6/100:0.1437609641,(A0A1G5AAL2:0.1955351685,A0A1I1S7I3:0.3067052292)99/100:0.1315434922)79.4/73:0.0490682195)75.9/53:0.0191605237,(((((2730884768:0.0116056537,W0E785:0.0193268750)83.3/100:0.0144347710,2832226929:0.0010062027)100/100:0.3009792869,((A0A6G7VG60:0.1769636132,((A0A6N8EI24:0.0281311683,(A0A850RMW6:0.0032175105,A0A811C073:0.0323285194)28.6/82:0.0075635174)33.8/47:0.0088816094,D3RQ45:0.0225830542)89.8/82:0.0397596448)99.7/100:0.1563385316,((A0A6M0K7R1:0.0531706249,A0A6P1E612:0.1072303317)78.9/100:0.0326314729,G2E6U8:0.1862660141)92.8/100:0.0660646768)96.2/100:0.1277288883)100/100:0.1678576506,((((((((((((((2510459860:0.0185474641,A0A5J6VQW0:0.0039307879)77.6/100:0.0066372013,(E6QCF9:0.0201502201,2745779131:0.0497152911)95/89:0.0207540723)77.3/75:0.0059665310,2579864188:0.0149708701)81.5/75:0.0072748482,(2579866991:0.0256853932,A0A1M4X9W8:0.2592670943)60.1/68:0.0218893092)100/85:0.0719126981,(A0A3M8QXG9:0.0410380835,A0A845U399:0.0544638176)21.5/84:0.0096718372)96/83:0.0468711294,(2639306181:0.0000021588,T0Z207:0.0362236568)100/100:0.1288500560)89.4/83:0.0296762086,((((((2837059815:0.0000026376,(A0A7Y4S5N1:0.0323071697,A0A809SFJ4:0.0362527277)98.1/100:0.0451812819)50/97:0.0137516423,(A0A401JI08:0.0114494567,A0A512LCJ2:0.0208211083)100/100:0.0866245719)87.4/96:0.0139469657,A0A1Y0G6F3:0.0372808723)86.9/96:0.0194423264,A0A4V2W2W1:0.0582162620)40.4/74:0.0048872425,(((A0A0R0LK83:0.0767609030,A0A7Y3JKL9:0.0121895804)89.9/100:0.0126231976,A0A139BQ16:0.0253904514)73.8/100:0.0040397540,A0A521QEA1:0.0117662438)100/100:0.0970658410)78.7/75:0.0148598799,(A0A1J5RLK4:0.0637076053,E6PLS6:0.0055732542)79.9/99:0.0183293047)91.5/97:0.0336451376)96.7/84:0.0728430051,C7M1Z3:0.3108465224)97.3/100:0.0691430333,((((2515447371:0.0406211021,2628004661:0.0692478332)59.7/98:0.0190517980,A0A1Q3WTI6:0.0305301293)94.1/100:0.0410719959,Q3SFK7:0.0539672175)92.9/100:0.0554015963,(((((2824032230:0.0348516258,A0A1E4L5B8:0.0532433990)91.2/61:0.0334954766,(A0A1G0NFF8:0.0071324979,A0A258R1L8:0.0192301700)97/100:0.0374158107)47.9/61:0.0170065607,A0A259FWM1:0.0646946610)97.3/81:0.0636639084,A0A259BFC9:0.2400071559)78.9/100:0.0218663906,2765557869:0.1296947916)92.2/100:0.0484648886)100/100:0.1739299039)81.7/98:0.0257555689,((2515665332:0.1713652891,(A0A0A1H5N0:0.0066578157,M1GLA5:0.0157258500)100/100:0.1569959032)88.9/99:0.0476287112,(((2523765253:0.1385011928,A0A838LVM9:0.1759940086)80.1/96:0.0391691078,(A0A4R1B6F1:0.1882457229,A0A4R3JW52:0.0692750230)88.4/100:0.0260459328)86.7/97:0.0269866598,((((A0A6S6TQR2:0.0793795655,A0A317CQ01:0.1057092804)99/100:0.0833720907,((A0A8A9E6K3:0.0321886876,A0A656HDG2:0.0277065634)100/100:0.1010140362,(((2620013480:0.0142841249,A0A8A9EQ41:0.0037977187)0/77:0.0000023414,(A0A8A9EZF1:0.0176480901,(A0A1H3Z9A9:0.0078443967,A0A1Y1QVM1:0.0369709293)81.8/99:0.0070842547)29.8/95:0.0080920645)100/100:0.1377065641,A0A6S6U8X7:0.2363672572)69.2/85:0.0403094493)63.7/86:0.0246951346)86.1/86:0.0292220493,A0A357I7Z2:0.1891903103)75.8/92:0.0132690719,((((A0A0W1RSA8:0.0074149772,A0A831V2M7:0.0494045100)92.1/100:0.0373627073,(A0A4U0YKE1:0.0202556643,A0A426QRH5:0.0090695482)91.2/100:0.0245915629)99.9/100:0.1614618024,((A0A191ZGR3:0.0992443775,A0A259RKU6:0.1677045513)85/98:0.0444174659,A0A259NLU1:0.1600486396)98.9/100:0.1312715843)96.3/100:0.1002602879,(((2611746814:0.0405927704,A0A543Q3W1:0.0562114618)97.9/100:0.0761579428,A0A2I1DKF5:0.0632402207)100/100:0.1745383714,(A0A1C2FXM1:0.1999699942,F9ZLP3:0.1567760112)87.7/100:0.0480411827)99.9/100:0.1153807110)97.9/99:0.0758750515)92.2/92:0.0403934327)58.8/83:0.0177270785)100/100:0.1430148669)95.3/100:0.0540680494,((((((((2517561101:0.0308623487,2517788636:0.0458244044)69.5/48:0.0034337027,((2517748844:0.0031965299,2521835159:0.0041073037)85.2/100:0.0138283421,((2517784704:0.0036461661,2519192125:0.0074012786)79/100:0.0036459964,2518369117:0.0000024917)100/100:0.0674080307)86.7/65:0.0121553107)91/21:0.0202045172,2517799734:0.0192389433)49.7/18:0.0143213675,2520435623:0.0386160589)78.4/97:0.0413567173,((((2517798225:0.0144398026,2520554809:0.0095372776)87/100:0.0114986394,2520433393:0.0135219766)75.7/100:0.0054870393,A0A1V2ZYD2:0.0218081034)46.4/83:0.0027402536,2518386186:0.0118018000)100/100:0.1291206160)93.3/100:0.0654703635,((2518406267:0.0193995139,B8GQP5:0.0239087799)90.6/100:0.0350148338,A0A1V3NJK6:0.1084001735)98.8/100:0.0981861210)100/100:0.1892154424,A0A6N1DPS9:0.1262620244)99.6/100:0.1431705992,(((((2580492982:0.0231923973,2637636429:0.0310945173)99.5/100:0.1127141667,2631660951:0.1171657885)100/100:0.1801333947,(((2633092946:0.0000021578,A0A554X4D6:0.0226744254)99.6/100:0.0969091265,((A0A4R3LMJ5:0.0240487378,A0A554WGP8:0.0316823868)99.2/100:0.0731278490,(A0A554W669:0.0587546339,A0A554X274:0.0510085339)90.9/100:0.0336783986)96.9/100:0.0572279540)99.9/100:0.1409294950,A0A554XHX3:0.2994370159)59.1/76:0.0296987596)100/100:0.1999634506,((((2628002666:0.0316830821,A0A259Q298:0.0098880294)99.2/100:0.0795752475,((2671657879:0.0575860036,A0A1I7J8R0:0.0276974455)58.3/100:0.0180897667,((((2829791215:0.0299396854,((A0A1V4I1R4:0.0249533347,(A0A4Y3WGY9:0.0249334272,Q3SNF9:0.0244729582)98.8/100:0.0420021747)22.3/96:0.0041379973,A3WVW5:0.0302971087)100/100:0.0806676766)90.5/95:0.0187699256,Q1QFR7:0.0621740541)13.1/39:0.0072970865,(A0A4Y3WGL9:0.0377332416,Q3SR48:0.0388987044)94.5/100:0.0236387817)75.5/78:0.0071760661,A0A1M3CHQ3:0.0126329997)90.3/78:0.0451131583)81.5/94:0.0810727558)100/100:0.2348270365,(((((2772987125:0.0415794846,A0A0K6HSQ3:0.0314449062)0/67:0.0188339731,(Q9ZHY8:0.0618240311,A0A257PXB4:0.1012101893)83.6/96:0.0201387509)98.6/98:0.1121841246,A0A7L5Y7B0:0.2310931954)92.6/84:0.0753797651,(A0A257Y4H5:0.0943777150,A0A259EQ21:0.0539932099)99.9/100:0.1566273896)23.4/56:0.0187463802,(A0A1E4NG71:0.0940060466,A0A259FF16:0.0977805497)97.6/100:0.0638298049)73.8/44:0.0334710267)95.8/95:0.0810124155,((((((2737543617:0.0286602307,((A0A1I4MBE4:0.0383455166,A0A1H9IQA9:0.1131479824)90.5/100:0.0388064855,A0A1H9JQ11:0.1384566237)95.3/100:0.0435119573)100/100:0.1325712156,Nitrosomonas_sp._Nm143:0.1034315883)94.8/100:0.0555537743,A0A1H3BQZ5:0.1338435784)95.3/100:0.0649847526,(A0A1R3VZU9:0.2320732587,(A0A6I7N4U7:0.0974878749,A0A6P2A6F3:0.1567252412)62.7/100:0.0587187969)94.7/96:0.0628952029)20.5/89:0.0396047532,(((A0A7C9P8M7:0.0716743458,A0A259EEC7:0.0356507372)93.5/100:0.0569446940,A0A259EU94:0.1393724681)95/100:0.0833909369,A0A257QU23:0.4383444012)87.7/47:0.0599944962)44/48:0.0405993203,A0A6N6ZHG4:0.1824701873)91.9/59:0.0554891286)60.5/95:0.0250198799)91.2/100:0.0780472800,((2719777208:0.0962676958,A0A1P8UI47:0.1866811119)82.9/100:0.0702861408,(A0A1A6C0K8:0.0976549967,A0A1D8IK57:0.0607057259)85.9/100:0.0453383059)100/100:0.4515854165)99.9/100:0.2392147546)85/89:0.0398867526)52.6/80:0.0196640860,(A0A1H9CBE3:0.2146334148,H1G6H6:0.1282411821)100/100:0.9550136441)32.6/92:0.0417637719,(2638791584:0.2105163221,((A0A6J4JEL4:0.3687624452,((A0A431R1L6:0.1005481572,H0SX97:0.1181622932)49.6/38:0.0276345091,A4YQD6:0.0886970706)98.9/100:0.1541048962)16.3/29:0.0881405277,((A0A1I1XW56:0.2312213594,A0A1U7DJC5:0.2310677128)9/94:0.0389056376,A0A6V6ZQM8:0.3695774463)99.9/100:0.2570294359)100/100:0.2851084513)99.8/100:0.2632363553)96.2/94:0.1045557656,((((2517375722:0.0269164689,(2540299964:0.0746114866,(A0A3B0W3X3:0.1119305588,A0A356VUG4:0.2738447238)98.1/100:0.0951698169)14.1/77:0.0240929481)93.5/98:0.0775203998,((((2541029954:0.0201741881,(A0A6N7E2F8:0.0307081809,A0A0X3TCI9:0.0661736196)2.4/48:0.0093483252)97.6/100:0.0580904639,((A0A4P7P0U2:0.0047834314,Q31HD6:0.0239805243)99.2/100:0.0728885366,A0A7D4T212:0.1098598697)95.7/100:0.0438641244)90.9/100:0.0387981218,(A0A4V1HHK7:0.1051671509,2579719002:0.1487726003)97.5/100:0.0729411939)93.1/100:0.0603618385,(A0A7Z9WUX4:0.1880283492,A0A1N6DJX3:0.4720219232)95.8/92:0.1354123518)86.8/91:0.0739689054)90.8/90:0.0729174239,(A0A6F8PQ17:0.1680643150,((2518265324:0.0998367709,2691254494:0.0489983932)81.2/94:0.2102982996,((((((((((((A0A0C3REE0:0.0492723141,(A0A1G5CK28:0.0578909828,A0A1H7H3J7:0.0882929756)12.9/91:0.0232880763)100/100:0.1577684124,((((((((A0A1A8XQY5:0.0333031141,C7RM14:0.0178120217)18.7/35:0.0076227996,(A0A080M2M4:0.0187920253,A0A080M7C6:0.0206467347)80.5/35:0.0088772098)94.2/100:0.0234201652,(A0A011NR50:0.0205661469,A0A533QQU9:0.0107842033)95.9/100:0.0246806022)48.6/94:0.0104513693,A0A3D6DW25:0.0549026882)77.1/95:0.0216628447,((A0A6A7RPA6:0.0196616453,A0A011NBI9:0.0351818169)78/100:0.0067053101,A0A011NRQ8:0.0277232332)99.5/100:0.0611872458)99.4/100:0.0644759745,A0A7Y8JBH8:0.1769426015)77/92:0.0206803220,A0A497XJV0:0.0948081080)86.3/98:0.0180214027,A0A838LUC7:0.1856626534)77.6/74:0.0116193227)94.3/74:0.0306757042,(((((A0A0U5FP26:0.0377448030,A0A1W6CPB6:0.0393873687)98.6/100:0.0691467044,A0A7C9LIX8:0.2954345233)78.7/63:0.0200475896,((A0A7X1L5R6:0.1085930298,A0A143BA22:0.0734778111)92.4/100:0.0341853376,(A0A7L6A4I3:0.0772963392,((A0A5C7ZZ87:0.0064496415,A0A524B8D7:0.0372881506)90.7/100:0.0612750939,A0A060NM71:0.4527706750)90.4/84:0.0760665760)94/84:0.0446339155)89/84:0.0222983390)46/73:0.0197832319,(A0A7U6Y696:0.0647278148,A0A522VF10:0.0404968535)99/100:0.0572306525)88.4/75:0.0327861038,(A0A1A8XVL9:0.0577680986,A0A679HUE8:0.3689702085)91.6/57:0.0492644774)94.1/69:0.0317711226)96.2/96:0.0457851540,(((A0A2N6EKU2:0.1161036301,A0A5D3WLA0:0.2015386858)81.2/100:0.0504434966,A0A3M8EKS5:0.1259120308)18.1/87:0.0526267657,A0A550JKH2:0.1428022570)99.8/100:0.1041868936)89.4/84:0.0247772982,((A0A258TVN4:0.1723173995,(A0A1E4L5D9:0.2216632707,((A0A4S4AZ40:0.2371520357,(A0A1E4KSK1:0.0553129414,A0A1G6SMU4:0.0946943165)100/100:0.3086174981)69/96:0.0535486807,A0A7S0QIA2:0.3454066025)33.3/93:0.0376789593)43.2/41:0.0241676503)76.6/17:0.0385932361,((((A0A3D1JNG2:0.0112496476,A0A349WB36:0.0231550418)98.1/100:0.0607231542,A0A258N7Y0:0.1412435787)94.9/100:0.0510139154,A0A5C7K4P3:0.0705040632)84/100:0.0684829440,A0A1G0MRT7:0.2702609927)96.3/95:0.0699161253)92.9/14:0.0392549753)87/14:0.0180066841,(((A0A0E9MJS9:0.0331794705,S6AM57:0.0804399039)100/100:0.1098497688,(A0A6F8VF76:0.0998726540,A0A658BRI2:0.1397797406)90.1/100:0.0383646642)86.7/100:0.0407665927,A0A1B4XIM9:0.2165622295)97.6/95:0.0656226130)74.1/14:0.0108036337,(A0A4V2UQT0:0.2353727364,(A0A4Y4D088:0.0784243895,A0A6C2CGN2:0.1134303992)100/100:0.2422599020)87.5/14:0.0430850746)83.2/21:0.0250994245,(A0A1G5QYQ6:0.1986005603,(A0A7Y8MM62:0.1510026032,(((A0A1E2UHR5:0.0024116044,A0A421K1P3:0.0194735583)99.5/100:0.0905832228,(A0A2T6N2V4:0.0724053812,((A0A2T6NC26:0.0206954354,A0A7Z0VM29:0.0088005181)94.7/100:0.0308610994,A0A2T9ZTB4:0.0645326956)84.4/100:0.0143544079)100/100:0.1211175909)99.8/100:0.1229989420,(A0A7W1Z242:0.1950235419,(((A0A7Y4SHP5:0.2008890344,A0A538RIF0:0.1005792640)94.8/100:0.0485062330,A0A177QEM5:0.1222495451)88.8/100:0.0438144453,((A0A0S4L6M5:0.0284041180,A0A3N5ID68:0.1413872302)98.2/100:0.1190194274,A0A849TUE0:0.3590987666)99.3/100:0.1332617036)92/100:0.0560952578)99.7/100:0.1199754961)34.3/23:0.0261283881)51.3/22:0.0284580436)73.9/19:0.0108997863)96.1/87:0.0850404557,((((((((((((((A0A0D5M3B2:0.0310083243,A0A651DXY8:0.0637188720)69.6/37:0.0075814561,(A0A1A9R945:0.0341093364,A0A1J8P9A2:0.0056285191)93.9/99:0.0194672642)76.6/36:0.0063314632,A0A2N1ALC1:0.0167803102)80.5/74:0.0179640957,A0A0F9VAG9:0.0328393657)94.3/99:0.0337801739,(A0A7G7Z827:0.0346321204,A0A7Z7HWG4:0.0744226299)100/100:0.1084756379)61.7/55:0.0153895143,((A0A1U9R8P5:0.0753666056,A0A7C9P368:0.0613071227)65.2/91:0.0193349753,A0A857GMZ1:0.1329535682)84.3/89:0.0375523230)49.1/47:0.0120421157,((A0A3D4KKK1:0.0702379240,(A0A433KQE6:0.0185977767,A0A433LAH0:0.0116842991)99.4/100:0.0661873703)93.9/100:0.0452979105,A0A7X4G1E9:0.2408465910)29.7/63:0.0105090779)94.7/84:0.0634376484,A0A6M1SJ84:0.1286360853)84.4/91:0.0753278144,A0A1R3VZ81:1.0642548550)92.1/88:0.0890474493,((A0A1G9M3L0:0.0224218163,(A0A2A2F2X0:0.0156570275,A0A1P8R3Z0:0.0378921344)85/100:0.0238739890)99.8/100:0.1138127167,(((A0A2N7U352:0.0561370088,W7PWA6:0.0471673400)97.7/100:0.0503557869,((A0A7M1QD41:0.0341557080,A0A7V9W0Q9:0.1489566258)82.1/99:0.0237672065,A0A8A8P5K4:0.0755972293)97.7/100:0.0606489375)80.7/100:0.0444130022,(A0A6M4FXJ4:0.1107262405,A0A7W5JZJ8:0.1071635805)97.6/100:0.0735674682)89.2/79:0.0538503979)76.7/78:0.0309283097)93.4/89:0.0942382012,(A0A5Q4FMJ9:0.0000025437,W8KLB9:0.0428632446)100/100:0.2297215406)99.7/98:0.1936837384,((((((A0A0K1UCF5:0.0377708702,A0A5M3PQ90:0.0070840919)92.2/96:0.0199394522,(A0A2S5Z5G1:0.0080584551,A0A5D0VPW8:0.0591954580)52.3/93:0.0099168589)91.4/96:0.0278854726,A0A2G1VC99:0.0727646988)99/100:0.0973155912,((A0A0P8ASY0:0.0479797063,(A0A2V3ZXJ0:0.0552694237,A0A7Y0RDL0:0.0417832723)84/100:0.0317367825)91.1/100:0.0297847679,A0A4U6QTI5:0.0306290640)95.4/100:0.0651542366)98.6/100:0.1107729997,(A0A0T5PJ75:0.0000025151,A0A259NQ33:0.0490702715)100/100:0.4994511238)35.1/83:0.0472574220,(A0A1I1EZN5:0.1669921640,(A0A5J6LF89:0.0230378877,(A0A099PCY9:0.0111294617,(A0A063Y1W3:0.0599611357,A0A651EKV1:0.1309191479)99.4/100:0.0753117241)4.8/12:0.0083597499)98.8/98:0.1003251397)97.3/99:0.1018680850)96.8/92:0.0780235957)88.9/89:0.0497982027,((A0A0G0HMW8:0.1731989203,A0A0G0JV82:0.0720905235)100/100:0.2174214285,E6W3X3:0.2434141374)90.4/70:0.0988760774)49.1/45:0.0175595190,A0A6M8W4G9:0.2779295681)37.3/52:0.0370070099)99.8/91:0.2947663865,((A0A0G1QY91:0.3745208686,A0A7T9JZG1:0.8396351890)8.9/23:0.0682489789,(((A0A358X4T9:0.3956671440,(A0A1F5TLX1:0.6178441992,A0A0G1TAJ8:0.6652112174)0/90:0.0794704839)24/26:0.0756202491,(A0A3A4VBF8:0.3095892435,(((A0A0G1CJ54:0.2131470040,A0A3D0Y0U6:0.0494986877)99.5/100:0.2491089565,A0A7T9C1Q9:0.4277313391)52.2/99:0.1205249952,(A0A1W9LV13:0.0173235927,A0A1W9LZ91:0.0629670482)100/100:0.3893751242)99.8/100:0.3263211398)99.8/100:0.3203907810)73/28:0.0766522900,(((A0A1H2Z2Z7:0.0313122596,A0A1I4NJY2:0.0378439774)99/100:0.0647927476,A0A1H8E5M7:0.0939453105)91.7/100:0.0532086494,(A0A5C7W1G7:0.0519241796,F8GHX8:0.0626247146)77.1/100:0.0384567332)100/100:0.3480456141)74.1/28:0.0931876535)84.3/44:0.0880121751)85.6/86:0.1718684538,((((A0A0G0APQ1:0.0328575966,A0A0G0BTW7:0.0099437038)83.2/98:0.0339820894,(A0A0G0CLH5:0.0074495553,K2FWC0:0.0142330586)94/100:0.0349905236)92.4/98:0.0614028439,(A0A0G0BNX7:0.0084901880,A0A554MAN6:0.0210214536)99/100:0.1137098561)99/98:0.1553019121,A0A0G0F228:0.1986542465)90.8/97:0.2451518516)96.2/96:1.3528360300,(((((((P46512_reviewed_Carbonic:0.1514410569,((P17067_reviewed_Carbonic:0.1754204101,P16016_reviewed_Carbonic:0.1160015861)12.9/46:0.0144994944,(P27140_reviewed_Beta:0.0579008541,P42737_reviewed_Beta:0.0307073475)98/100:0.0882782232)88.4/69:0.0484707543)90.2/86:0.0485000098,P27141_reviewed_Carbonic:0.0825373960)84.4/85:0.0356777589,(P40880_reviewed_Carbonic:0.2713691084,(Q94CE3_reviewed_Beta:0.2984750792,Q9C6F5_reviewed_Beta:0.4996578838)100/100:0.5480812551)93.5/46:0.1138898277)87.2/59:0.1001938136,P46513_reviewed_Carbonic:0.1270873657)99.3/61:0.1753421673,Q9ZUC2_reviewed_Beta:0.1489916311)33.1/44:0.0272735114,Q94CE4_reviewed_Beta:0.0710587177)95.6/99:0.6172712675,(((P0ABE9_reviewed_Carbonic:0.2201144487,Q9I262_reviewed_Carbonic:0.2540883475)98.5/100:0.4935361546,(P27134_reviewed_Carbonic:0.2811933184,Q54735_reviewed_Carbonic:0.1962301639)88.1/98:0.3102502486)95.2/98:0.3848278130,((O24855_reviewed_Carbonic:0.0322099354,Q9ZN54_reviewed_Carbonic:0.0000021415)99.8/100:0.9735292103,Q22460_reviewed_Beta:1.3288980516)27/67:0.2793020302)0/25:0.1912539363)99.4/100:1.8926364990)97.1/97:1.4081149940)68.9/77:0.0711410532)81.8/60:0.0504792046)85.6/59:0.0686844158,((2836888135:0.1249661762,A0A6F8PSB3:0.2143331287)95.2/100:0.0950680844,A0A6F8PYJ6:0.1337512554)99.7/100:0.1891873881)100/94:0.3810182951)92.6/98:0.0794011194)67.8/58:0.0169278966,(2504637621:0.3027216929,(A0A3B8SSE0:0.0694785118,A0A520SBL3:0.0126076919)100/100:0.5105950774)98.9/100:0.2133929659)70.7/59:0.0266210362)50.3/88:0.0346420041,A0A7X2D567:0.4527300217)73.9/86:0.0386680386,((((A0A3D4RT89:0.0876439426,A0A6I7Q1V8:0.1549329593)59.4/82:0.0294155516,A0A846HPP0:0.1067568582)84/82:0.0482055574,A0A5M8FUK1:0.2059547765)34.1/94:0.0243349443,H8YWN4:0.1440633002)99.2/100:0.0885979436)55.7/82:0.0312570871,(((2687842897:0.0062531355,(A0A1H7P2X3:0.0407220944,W8KWK5:0.0125150935)90.2/100:0.0327886542)100/100:0.1796463961,A0A1H9ERC0:0.2930577818)0/17:0.0367407382,((A0A0U5IEB2:0.0204474243,A0A1H3B2R8:0.0210170152)89.4/100:0.0176801703,(A0A495V6C5:0.0398523200,F9UIH2:0.0293986184)80.3/99:0.0167966511)100/100:0.1500113378)95.7/99:0.0634805085)99.6/100:0.1166799616)91.8/95:0.0495250143)82.7/81:0.0274303326)43.3/19:0.0212643143,((((2595430111:0.0669715415,A0A6B1FAV5:0.0000022470)88.6/99:0.0146412040,A0A356NDJ6:0.0193383977)86.3/89:0.0105995263,A0A0G2HJY4:0.0326860503)70.4/87:0.0088214488,A0A6N3X5S7:0.0323748316)100/100:0.2297801091)60.5/92:0.0196215578)31.6/90:0.0186729429)89.2/92:0.0322094013,A0A2G4HMQ2:0.1697831722)98.3/100:0.0583653174)93.9/97:0.0346340034)77.1/86:0.0142484816,(A0A7G7KSP3:0.0152584878,Synechococcus_sp._CB0205:0.0176569084)99.5/100:0.0582552907);
