# Supplementary material for: Cyanobacterial α-carboxysome carbonic anhydrase is allosterically regulated by the Rubisco substrate RuBP
Source: Sci Adv. 2024 May 10;10(19):eadk7283. doi: 10.1126/sciadv.adk7283 (PMC11086599; doi:10.1126/sciadv.adk7283)
Supplement: Supplementary file 2 — Data files S1 to S3 [file sciadv.adk7283_data_s1_to_s3.zip › adk7283_data_s3.fasta]

>650128521
RAYEERTLGDHIVPVLQHEPDFIAQAQRLALAEHELPQPICADGRLAYALRSSRRSHAGA
MFENTVDRWVKTEPNHSDTRYLKVVVYHFSDEGCAAHGSDDKAAAAQGDFQQAVENSFCC
GADLLLVGMDTDTDAIRVHVDGTWLDAQADTIQELVATGMVQLIARLIEHNLSQIDYVRQ
YFGHAERFIGVGIGFKEVHLRNLTYFAYMDAPDLDVGIFKGVSPIVLRFDYVPGARERAI
AHCERRAIEASDLCALLHTLLHVPAETVS

>A0A4P5VCX9
RAYEQRTLGDRIVPVLQHEGDFVAEAQRLAVAEHELPLPICADGRLAYALRNSRRSHAGA
MFENTVNRWVKTEPNHSDTRYLKVVVYHFSDEGCAAHGSDDKAAAAQGDFQQAVENSFCC
GADLLLIGMDTDTDAIRVHMDGSWLDARDDRLTELVASGMVRLVARLLENNLSQIDYVRQ
YFGHAERFIGVGIGFKEVHLRNLTYFAYMDAPDLDVGIFTGVSPIVLRFDYVPGARERAI
THCKRAAIEASTLCQLLHTLLHVPAETVS

>Synechococcaceae_bacterium_WBB_10_009
RAYEQRTLGDRIVPVLQHEGDFVAEAQRLALAEHELPLPICADGRLAYALRASRRSHAGA
MFENTVNRWVKTEPNHEDTRYLKVVLYHFSNEGCAAHGSDDKAAAAQGDFQEAVENSFCC
GADLLLIGMDTDTDAIRVHVDGTWLDARDDRLIELVASGMVRLVARLLEHNLSQIDYVRQ
YFGHAERFIGVGIGFKEVHLRNLTYFAYMDAPDLDVGIFSGVSPIVLRFDYVPGARERAI
AHCGRTAIEARDLCQLLHTLLHVPAETVS

>A0A7G7KSP3
RAYEEQTLGDRIVPVLQHENNFVEQAQRLALAEHELPQPVCADGRLAYALRSSRRSHAGA
MFENTVDRWVKTEPNHADTRYLKTVVYHFSDEGCAAHGSDDTAAAAQGDFQQAVENSFCC
GADLLLIGMDTDTDAIRVHVEGRWLDARDDEIEKQVAAGMVKLISRLIENNLSQIDYVRQ
YFGHAERFIGVGIGFKEIHLRNLTYFAYMDAPDLDVGIFKGVSPIVLRFDYVPGARERAI
QHCERAAIEASELCELLHTLLHIPAETVS

>Synechococcus_sp._CB0205
RAYEEQTLGDRVVPVLQHENNFVEQAQQLAVAEHELPQPVCADGRLAYALRSSRRSHAGA
MFENTVDRWVKTEPNHADTRYLKTVVYHFSDEGCAAHGSDDTAAAAQGDFQQAVENSFCC
GADLLLVGMDTDTDAIRVHVDGSWLDARDDEIENQVATGMVKLISRLIENNLSQIDYVRQ
YFGHAERFIGVGIGFKEIHLRNLTYFAYMDAPDLDVGIFKGVSPIVLRFDYVPGARERAI
QHCERAAIEASELCELLHTLLHVPAETVS

>Synechococcaceae_bacterium_WB4_1_0192
RAYEERTLGDRIVPVLQHEPDFVAQAQQLAQREHPLPLPVCADGRLAYGLRSSRRSHAGA
LFENTVNRWVKTEPNHVDTRYLKVVVYHFSDEGCAAHGSDDKAAAAAGDFQQAVENSFCC
GADLLLVGMDTDTDAIRVHVDGHWLDARDDRIAALVASGMVRLVARLIEHNLSQIDYVRQ
YFGHAERFIGVGIGFKEIHLRNLTYFAYMDAPDLDVGIFSGVSPIVLRFDYVPGARERAI
AHCERAAIQTARLCELLHTLLSVPAETVR

>2831889499
RAYEERTMGDRIVPVLQHEPDFVAQAQRLARAEYDLPLPVCADGRLAYALRSARRPHAGA
MFENTVDRWVKTEPNHADTRYLKTVVYHFSDEGCAAHGSDDKAAAAQGDFQQAVENSFCC
GADLLLIGMDTDTDAIRVHVEGRWLDARQEQIEQLVASGMVRLIARLIEHNLSQIDYVLQ
YAGHAERFIGVGIGFKEIHLRNLTYFAHMDAPDLDVGIFKGVSPIVLRFDYVPGARERAV
RHCERSAIESADLCGLLHTLLPVPAETVS

>2582707628
QAYDNRVKEDRIVPVLQHEDDFVVRAQQLARTEYELPLPICADGRLAYALRSARRPHAGA
LFENTVNRWVKTEPNHADTRYLKVVLYHLSDEGCAAHGSDDALAASCGDFQQAVENSFCC
GADRLLIGIDTDTDAIRVHVDGRWLDAREARLQAMVASGMVKLVCRLIENNISQIDYVRE
YAGHAERFIGVGIGFKEIHLRNLTYFAYMDAPDLDVGIFKGVSPVVVRFDYVPGARDRAV
RHGEREAMRQSELFALIHALLHAPAEAVG

>2838883260
ESYDRGVKDDRIVPVLQHEDDFVERAQALAQAEFSLPLPVCADGRLAFALRSSRRPHAGA
LFENTVNRWVKTEPNHDDTRYLKVVLYHFSDEGCAAHGSDDALAASCGDFQQAVENSFCC
GADLLLLGIDTDTDAIRVHVDGQWLDAATERIAELAATGMVRLIARLLEHNISQIDYVRQ
YAGHAERFIGVGIGFKEIHLRNLTYFAYMDAPDMDVGIFKGVSPVVVRFDYVPGARERAV
RHAQREAIENPDLFALLHALLHTPAEAVG

>A0A2T1EXB3
ENYDRGVKDDRIVPVLQHEDDFVERAQALAQAEFSLPLPVCADGRLAFALRSSRRPHAGA
LFENTVNRWVKTEPNHEDTRYLKVVLYHFSDEGCAAHGSDDALAASCGEFQQAVENSFCC
GADLLLLGIDTDTDAIRVHVDGQWLDAATERIAELAAAGMVRLIARLLEHNISQIDYVRQ
YAGHAERFIGVGIGFKEIHLRNLTYFAYMDAPDMDVGIFKGVSPVVVRFDYVPGARERAV
RHARREAIENSDLFALLHALLHAPAEAVG

>A0A081GPS4
AAYDRDVKDDRIVPVLQHEDDFVERAQAVARAEYNLPEMVCADGRLAFALRSSRRPHAGA
LFENTVNRWVKTEPNHADTRYLKVVLYHFSDEGCAAHGSDDALAASCGEFQQAVENSFCC
GADLLLLGIDTDTDTIRIHVDGHWLDAATERIPALVAAGMVRLIARLLEHNISQIDYVRR
YAGHAERFIGVGIGFKEIHLRNLTYFAYMDAPDMDVGIFKGVSPVVIRFDYVPGARDRAV
RHARREAIQNPDLFSLLHALLHAPAEAVG

>A0A0R2TZ39
RAYEDQVKGDRIVPLLQHEADFIEQAQLLAKAEFELPLPACADGRLAYALRSSRRSHAGA
LFENTVNRWVKTEPNHDDTRYLKVVLYHFSDEGCAAHGSDDALAASCGDFQQAVENSFCC
GADLLLLGIDTDTDTIRVHVDGSWLDAKAVRIQSLVASGMVKLIARVIENNISQIDYVRQ
YAGHAERFIGVGIGFKEIHLRNLTYFAYMDAPDLDVGIFKGVSPVVVRFDYVPGARQRAI
RNCQRAAMENPELFELLHALLHTPAEAVG

>Synechococcus_sp._8F6
QAYDEQVKGDRIVPVLQHEADFIEQAQRLAKAEFELPLPICADGRLAYALRSSRRPHAGA
LFENTVNRWVKTEPNHADTRYLKVVLYHFSDEGCAAHGSDDGLAASCGDFQQAVENSFCC
GADLLLMGIDTDTDAIRVHVDGRWLDAQAERIQAMVSSGMVRLVSRFLEHNLSQIDYVRQ
YAGHAERFIGVGIGFKEIHLRNLTYFAYMDAPDLDVGIFKGVSPVVVRFDYVPGARERAI
RHCQRAAMENPDLFQLLHALLYIPAEAVG

>A0A7T1IA14
QAYDERVKGDRIVPLLQHEADFIEQAQRLALLEFALPLPICSDGRLAYALRSSRRSHAGA
LFENTVNRWVKTEPNHDDTRYLKVVLYHFSDEGCAAHGSDDALAASCGDFQQAVENSFCC
GADLLLIGIDTDTDAIRVHVDGRWLDAQADRIEAMVASGMVKLVARLLENNLSQIDYVRQ
YAGHAERFIGVGIGFKEIHLRNLTYFAYMDAPDLDVGIFKGVSPVVVRFDYVPGARDRAI
RRCQRAAIESADLFSLLHALLHTPAEAVG

>Synechococcaceae_bacterium_WB9_2_170
HAYDTQVKGDRIVPVLQHESDFIEQAQRLARAEFELPLPICADGRLAYALRSSRRSHAGA
LFENTVSRWVKTEPNHDDTRYLKVVLYHFSDEGCAAHGSNDQLAARCGDFQTAVENSFCC
GADLLLMGIDTDTDAIRVHVDGRWLDAKEERILALVAAGMVKLVARLLEHNLSQIDYVRQ
YAGHAERFIGVGIGFKEIHLRNLTYFAYMDASDLDVGIFTGVSPVVVRFDYVPGARERAI
RHGQRQAIETADLFQLLHALLHTPAEAVG

>A0A7T1HTB9
QTYDAQVKGDRLVPVLQHEDDFIPRAQELARAEFELPQPICADGRLAYALRGSRRPHAGA
LFENTVSRWVKTEPNHADTRYLKVVLYHFSDEGCAAHGSDDALAAGCGDFQQAVENSFCC
GADLLLLGIDTDTDALRVHVDGRWLDAREERILALVATGMVRLISRLLEHNLSQIDYVRQ
YAGHAERFIGVGIGFKEVHLRNLTYFAYMDAPDLDVGIFKGVSPVVVRFDYVPGARDRAE
RHCRRQAIESGELCRLLHVLLHAPAETIG

>A0A182ANI9
HAYDTAVKLDRIVPVLQHEDDFVRRAQAIALEEYPLPEPICADGRLAFGLRSSRRPHAGA
LFENTVNRWVKTEPNHADTRYLKVALYHFSDEGCAAHGSNDVLAASCGDFQQAVENSFCC
GADLLLMGIDTDTDAIRVHMDGRWLDAREDRARAMVAVGMVTLVARLLEHNISQIDYVRQ
YAGHAERFIGVGIGFKEIHLRNLTYFAYMDAADLDVGIFKGVSPVVVRFDYVPGARDRAV
RHCQRAAIESAELFQLLHALLHTPAEAVG

>Cyanobium_sp._PCC_7001
HAYDTAVKLDRIVPVLQHEDDFVGRAQAIALEEFPLPEPICADGRLGFGLRSSRRPHAGA
LFENTVNRWVKTEPNHADTRYLKVALYHFSDEGCAAHGSDDALAASCGDFQQAVENSFCC
GADLLLMGIDTDTDAIRVHVDGRWLDARDDRVSALVAVGMVTLVARLFEHNISQIDYVRQ
YAGHAERFIGVGIGFKEIHLRNLTYFAYMDAADLDVGIFKGVSPVVVRFDYVPGARDRAV
RHCQRTAIESPELFQLLHALLHTPAEAVG

>A0A7G8END3
QAYDEGVKQDRIVPVLQHEDDFVDQAQAIAQDQYALPLPICADGRLAYGLRSSRRPHAGA
LFENTVNRWVKTEPNHADTRYLKVAMYHFSDEGCAAHGSDDSLAASCGDFQQAVENSFCC
GADLLLLGIDTDTDAIRVHVDGRWLDAQDEQVQQMVAAGMVSLVARLLEHNISQIDYVRQ
YASHAERFIGVGIGFKEIHLRNLTYFAYMDAADLDVGIFQGVSPVVVRFDYVPGARERAV
RHCQRAAIESAELFQLLHALLHIPAEIVA

>A0A7T1HX48
RAYDSRVKDDRIVPVLQHEEDFIPRAQELARREFALPLPICADGRLAYALRSSRRSHAGA
LFENTVNRWVKTEPNHEPTRYLKVVLYHFSDEGCAAHGSDDAKAAGCGDFQTAVENSFCC
GADLLLMGIDTDTDAIRVHVDGRWVDALDDRISAMVASGMVRLVSRLLEHNISQIDYVRE
YAGHAERFIGLGIGFKEIHLRNLTYFAYMDAADLDVGIFRGVSPIVVRFDYVPGARDRAI
RHGERAAIESADLFGLLHALLFVPAETVG

>2582760740
RAYDDQVKGDRIVPVLQHEQDFIEKAQRLAQAETSLPLPICADGRLAYALRSSRRPHAGA
LFENTVNRWVKTEPNHADTRYLKVVLYHFSDEGCAAHGSDDALAARCGDFQTAVENSFCC
GADLLLMGIDTDTDAIRVHVDGRWLDARDQRIQALVASGMVRLIARLLEQNISQIDYVRQ
YAGHAERFIGVGIGFKEIHLRNLTYFAYMDAPDLDVGIFNGVSPVVVRFDYVPGARERAI
RHGERTALESGELFRLLHVLLHTPAETIA

>A0A6N2EEY0
RGYDEQVKHDRIVPVLQHEQHFEERAQELARAEHELPPEICADGRLAYALRSSRRPHAGA
LFETTVNRWVKTEPNHEPTRYLKVVLYHFSDEGCAAHGSDDALAACCGDFQEAVENSFCC
GADLLLMGIDTDTDAIRAHVDGRWLDAADARISAMVSSGMVTLVSRLLENNISQIDYVRR
YDGHAERFIGVGIGFKEIHLRNLTYFAYMDAPDLDVGIFKGVSPVVVRFDYVPGARDRAV
RHCQRAAIESSDLVVLLHVLLHIPAETIG

>Synechococcaceae_bacterium_WB9_2_112
RDYDNQVKDDRIVPVVQHEPAFIEQAQKMARSEFELPLHICADGRLAYALRASRRSHAGA
MFENTVNRWVKTEPNHEDTRYLKVVLYHFSDEGCAAHGSDDVLAAGSGDFQQAVENSFCC
GADLMLMGIDTDTDAIRVHVDGRWLDARDQALEQMVAAGMVRLIARLLENNLSQIDYVRR
YAGHAERFIGVGIGFKEIHLRNLTYFAYMDAADLDVGIFKGVSPVVVRFDYVPGARERAI
VRAERAAIEQSDLVNLLHALLHAPAEAVG

>2582648448
DDYNQLVKHDRIVPVLQHDDDFVEQAQRLARAEYDLPLPVCADGRLAFALRSSRRPHAGA
LFENTVNRWVRTEPNHADTRYLKVVMYHFSDQGCAAHGSDDALAASCGQFQQAVENSFCC
GADLLLLGLDTDTDAIRVHVDGSWLDAQEETIASMVAAGLVKLVSRLLEHNISQIDFVRE
YEGHAERFIGVGIGFKEIHLRNLTYFAHLDAPDLDVGIFKGVSPIVLRFDYVPGARERAL
RHAEREAIRNSDLCQLLHALIHVPAETVA

>2582757334
HAYDTRVKDDRLGPVLQHEDHFEERAQELARAEFELPLPICADGRLASALRSSRRPHAGG
LFENTVNRWVKTEPNHADTRYLKVVLYHFSDEGCAAHGSKDELAASCGDFQTAIENSFCC
GADLLLMGIDTDTDAIRVHVDGTWLDATAGRIQGLVATGMVRFISRLLVNNISQIDYVRQ
YAGHAERFIGVGIGFKEIHLRNLTYFAYLDAADLDVGIFTGVSPIVARFDYVPGAKERAV
LHAQRAAIENADLHRLIHVLLHIPAEAVG

>Synechococcales_bacterium_UBA10510
QDYDNSVKLDRIVPVLQHEANFVQIAQQLALAEYELPLPVCADGRLAYALRSSRRPHAGA
LFENTVNRWVKTEPNHEDTRYLKVVLYHFSDEGCAAHGSDDNQAASCGDFQQAVENSFCC
GADLLLIGLDTDTDALRVHVDGRWLAVADSHIEELVASGMVKLIARLIENNISQIDYVRQ
YASHAERFIGVGIGFKEIHLRNLTYFAYMDAADLDVGIFKGVSPVVVRFDYVPGARERAI
RNCQRAAIENADLFELLHALLHVAAEAVG

>A0A2G4HMQ2
LNYDQRTKADRIVPVLQHEPDFVAQAQQLAQAEYELPLPVCADGRLGYALRSSRRPHAGA
MFQNTVNRWVKTEPNQADTRYLKVVVYHFSDEGCAAHASDDGAAASGGDFRAAIENSFCC
GADLLLIGLDTDTDAIRVHVDGRWLDAQVAHLLDLVATGMVKLVARLLEHNISQIDYVRQ
YAGHAERFIGVGIGFKEIHLRNLTYFAYLDAADLDVGIFKGGSPIVVRFDYVPGARERAI
HRCERQAIGVADLCRLLHTLLDSPTEAVG

>2831560133
QAYDSQVKQDRIVPVLQHDDDFVEQAQRHALREHALPATVCADGRLAYALRGSRRPHAGA
MFENTVDRWVRTEPNHEPTRYLKVVVYHFSDEGCAAHGSNDSAAAAGGEFQQAVENSFCC
GADLLLVGLDTDTDAIRVHVSGRWLDALDERVLALVAAGMGRLIARLIEHNISQIDFVRT
YAGHAERFIGVGIGFKEIHLRNLTYFAHMDAADLDVGIFKGVSPIVIRFDYVPGARERAV
LYCQRDAIRNPDLMGLLHTLLHVPAETVG

>A3YZ42
QTYDSQVKRDRIVPVLQHDDDFVEQAQRHALREHGLPPMVCADGRLAFALRGSRRPHAGA
MFENTVDRWVRTEPNHEPTRYLKVVVYHFSDEGCAAHGSNDAAAAAGGEFRQAVENSFCC
GADLLLIGLDTDTDAIRVHVNGRWLDALDERVLALVAAGMARLIARLIEHNMSQIDFVRA
YAGHAERFIGVGIGFKEIHLRNLTYFAHMDAADLDVGIFKGVSPIVIRFDYVPGARERAV
LYCQRDAIRNPDLVGLLHTLLHVPAETVG

>A0A7T1HJA3
QAYDSQVKRDRIVPVLQHDDDFVEQAQRHAIKEHGLPLTVCADGRLAYALRGSRRPHAGA
MFENTVDRWVRTEPNHEPTRYLKVVVYHFSDEGCAAHGSNDAAAAAGGEFQQAVENSFCC
GADLLLIGLDTDTDAIRVHVHGRWLDALDEQVLALVAAGMARLIARLIEHNLSQIDFVRT
YAGHAERFIGVGIGFKEIHLRNLTYFAHMDAADLDVGIFKGVSPIVIRFDYVPGARERAV
LYCRRDAIRSPDLVDLLHTLLHVPAETVG

>2837001187
HAYDAQVKGDRIVPVLQHEPDFIAQAQQHAAAEFELPLAVCADGRLTYALRSSRRPHAGA
LLENTVDRWVKTEPNHEPTRYLKVAMYHFSDEGCAAHGSNDVLAAASADFQQAVENSFCC
GADLLLIGMDTDTDAIRVHVDGRWLDARQEKLLSLVAEGMVALVARLLEHNLSQIDYVRT
YAGHAERFIGVGIGFKEIHLRNLTYFAHMDSADMDVGIFKGVSPVVVRFDYVPGARDRAI
QHCRRAAIRSSQLCALLQTLLHAPAEAVG

>A0A1J0PEE1
QAYESAVKGDRIVPVLQHEDQFVAEAQRHAEAEFTLPETVCADGRLSYALRSSRRPHAGA
MFEDTVDRWVKTEPNYDPTRYLKVVVYHFSDEGCAAHHSDDAAAAASGDFQQAVENSFCC
GADLLLIGLDTDTDAIRVHVEGHWLDAREEEIRSRVATGMVSLISRLVEHNISQIDYVRS
YAGHAERFIGVGIGFKEIHLRNLTYFAHLDAADLDVGIFTGVSPVVVRFDYVPGARERAL
LQCRRSAIEVAKLFDLLHTLLHAPAETIG

>A0A2W6ZFX3
HAYESAVKGDRIVPVLQHDPHFVELAQRHARAEFALPLAVCADGRLSYALRSSRRPHAGA
MFEDTVDRWVKTEPNHAPTRYLKVVVYHFSDEGCAAHHSNDAAAASQGDFQQAVENSFCC
GADLLLIGLDTDTDAIRVHVDGSWLDARESKLHSLVAEGMVSLITRLVEHNLSQIDYVRS
YAGHAERFIGVGIGFKEIHLRNLTYFAHLDAADLDVGIFTGVSPVVVRFDYVPGARERAL
LHGQRAAIRNSDLCRLLHTLLHAPAEAVG

>2653703006
QRYEQEVKGDRIVPVQQHEPRFPEVAQALAHAEFALPQPICADGRLAYALRSCRRPHAGA
LFEDTVERWVKTEPNHDPTRYLKCVVYHFSDEGCAAHGSDDGLAVSAGAFREAVEKGFCC
GADLLLIGLDTDTDAIRVHVDGQWVDAREAHIAAAVGPGMNQFIARLIENNISQIDYVKQ
YAGHAERFIGVGIGFKEIHLRNLTYFAHLDAPDLDVGIFSGVTPIVVRFDYVPGARERAI
ANGERAAMQNSDLFELLHLLLFVPSETVR

>A0A1Z8NB24
LNYEEETKGDRIVPVMQRDPDFVSRAQRLAKDEYELPQLICADGRLAYTLRSCRRPHAGA
LFEDTVDRWVRTEPNHEPTRYLKCVVYHFSDEGCAAHGSDDAAAAAAGYFRQAVENGFCC
GADLLLLGLDTDTDAIRVHVNGQWLDGRDDRILEIVHEGMLRFIALLLENNLSQIDYVRQ
YAGHAERFIGVGIGFKEIHLRNLTYFAHMDSADLDVGIFTGVSPIVVRFDYVPGARERAI
GNGERQALQNSDLCQLLHLLLFDPSETIS

>A0A368CMW7
LAYEQETKGDSIVPVMQREPDFVSRAQSLAKAEYELPQLICADGRLAYTLRSCRRPHAGA
LFEDTVDRWVRTEPNHEPTRYLKCVVYHFSDEGCAAHGSDDAAAAAAGYFRQAVENGFCC
GADLLLLGLDTDTDAIRVHVDGQWLDARDDRILEMVQPGMMGFIALLLENNLSQIDYVRQ
YAGHSERFIGVGIGFKEIHLRNLTYFAHMESADLDVGIFTGVSPIVVRFDYVPGARERAI
RSGERQALQSSDLYKLLHLLLLAPSETVR

>Synechococcaceae_bacterium_WB8_3_299
HAYDQQVKGDRIVPVLQHEPNFINDAQRLAKAEYELPLPICADGRLAFGLRSCRRPHAGA
MFENTVDRWVKTEPNHEATRYLKAVVYHFSDEGCAAHASNDSAAAAAGAFRVAVESSFCC
GADLLLLGLDTDTDAIRVHVEGQWLDASNQKIRQMVAEGMITLISQLIENNISQIDYVRE
YAGHAERFIGVGIGFKEIHLRNLTYFAYVDTADLDVGIFRGVSPVVVRFDYVPGARERAI
AHGERTAMEQADLYQLLHVLLFVPAETVR

>2507494302
RSYELEVKGERIVPVLQHHADFIDQAQLLACREFDLPKHVCADGRLAYALRSSRRSHAGA
MFENTVNRWVKTEPNSQDTRYLKVVTYHFSDQGCAAHGSDDKLAASAGDFRQAVENSFCC
GADLLLIGLDTDTDAIRVHPDSRWVSAQDDQIAEAVGSGMVSLITRLIANNISQIDYVTE
YAGHAERFIGVGIGFKEVHLRNLTYFAHLDAPDLDVGIFKGVSPIVIRFDYVPGARERAI
SDCQRSAISNSDLVRLLHTCLTAPAEVVG

>A0A7G8G5Z9
RSYELEVKGERIVPVLQHHADFIDQAQLLACREFDLPKHVCADGRLAYALRSSRRSHAGA
MFENTVNRWVKTEPNSQDTRYLKVVTYHFSDQGCAAHGSDDKLAASAGDFRQAVENSFCC
GADLLLIGLDTDTDAIRVHPDSRWVSAQDDQIAEAVGAGMVSLITRLIANNISQIDYVTE
YAGHAERFIGVGIGFKEVHLRNLTYFAHLDAPDLDVGIFKGVSPIVIRFDYVPGARERAI
SDCQRSAISNSDLVRLLHTCLTAPAEVVG

>A0A0H4B8J7
RSYELEVKGERIVPVLQHQADFIDQAQLLARREFDLPKHVCADGRLAYALRSSRRSHAGA
LFENTVNRWVKTEPNSQDTRYLKVVTYHFSDQGCAAHGSDDKLAASAGDFRQAVENSFCC
GADLLLIGLDTDTDAIRVHPDSRWVSAQDDQIAEAVGTGMVSLITRLMANNISQIDYVSD
YAGHAERFIGVGIGFKEVHLRNLTYFAHLDAPDLDVGIFKGVSPIVIRFDYVPGARERAI
SDCQRSAISNSDLVCLLHTCLTSPAEVVG

>Q0I8Q5
RSYELEVKGERIVPVLQHHADFIDQAQLLAQREFDLPKHVCADGRLAYALRSSRRSHAGA
LFENTVNRWVKTEPNIQDTRYLKVVTYHFSDQGCAAHGSDDKLAASAGDFRQAVENSFCC
GADLLLIGLDTDTDAIRVHPDSRWVSAQDDQIAEAVGTGMVSLITRLIANNISQIDYVSD
YAGHAERFIGVGIGFKEVHLRNLTYFAHLDAPDLDVGIFKGVSPIVIRFDYVPGARERAI
SDCQRSAISNSDLVRLLHTCLTSPAEVVG

>A0A7G8J805
RAYELEVKGERIVPVLQHHADFIDQAQLLACREFDLPKHVCADGRLAYALRSSRRSHAGA
MFENTVNRWVKTEPNSQDTRYLKVVTYHFSDQGCAAHGSDDKLAASAGDFRQAVENSFCC
GADLLLIGLDTDTDAIRVHPDSRWVSARDDQIAEAVGTGMVSLLTRLLANNISQIDYVSE
YAGHAERFIGVGIGFKEVHLRNLTYFAHLDAPDLDVGIFKGVMPIVIRFDYVPGARERAI
SDCQRSAIANSDLVGLIHTCLTSPAEVVG

>A0A4V8DGZ7
QAYELEVKGERIVPLLQHHADFIDQAQLLARREFDLPKHVCADGRLAYALRSSRRSHAGA
MFENTVNRWVKTEPNSQDTRYLKVVTYHFSDQGCAAHGSDDKLAASAGDFRQAVENSFCC
GADLLLIGLDTDTDAIRVHPDSRWVSAQDDQIAEAIGAGMVSLLTRLIANNISQIDYVTE
YAGHAERFIGVGIGFKEVHLRNLTYFAHLDAPDLDVGIFKGVSPIVIRFDYVPGARERAI
SDCQRSAISNSELVRLLHTCLTSPAEIVG

>A0A2E0E8H7
RAYELEVKGERIVPLLQHQSDFIDQAQLLARREFDLPSHVCSDGRLAYALRSSRRSHAGA
MFENTVNRWVKTEPNSDDTSYLKVVTYHFSDQGCAAHGSDDKLAASAGDFRQAVENSFCC
GADLLLIGLDTDSDAIRVHPDSRWVSAQDDQIAEAVGTGMISFLTRLISNNISQIDYVRQ
YAGHAERFIGVGIGFKEVHLRNLTYFAHLDAPDLDVGIFKGVSPIVIRFDYVPGARERAI
SDCQRLAISNSKLVRLLHTCLTSPAEVVG

>2517172588
QAYEQEIKGDRIVPLLQHETDFIPQAQRLCRAEFDLPDHLCADGRLAYALRSARRSHAGA
MFENTVNRWVKTEPNTEPTRYLKVVTYHFSDQGCAAHGSNDELAAAAGDFREAVENSFCC
GADLLLIGLDTDTDAIRVHPDSRWLCAREDQIAEAVSPGMVAFLSRLLANNFSQIDYVQE
YAGHAERFIGVGIGFKEVHLRNLTYFAHLDAPDLDVGIFRGVSPIVVRFDYVPGARERAI
ADCQRQAIADSSLVDLLHTCLTAPAEVVG

>A0A076H0Z0
QSYEQEIKGDRIVPLLQHETDFIPQAQRLCRTEFDLPDHLCADGRLAYALRSARRSHAGA
MFENTVNRWIKTEPNTDPTRYLKVVTYHFSDQGCAAHGSNDELAAAAGDFRESVENSFCC
GADLLLIGLDTDTDAIRVHPDSRWLCAREDQIAEAVSPGMVAFLTRLIANNISQIDYVQD
YAGHAERFIGVGIGFKEVHLRNLTYFAHLDAPDLDVGIFTGVAPIVVRFDYVPGARERAI
ADCQRQAIAVDDLVKLLHTCLTAPAEVVG

>2724644663
QAYEQEIKGDRIVPMLQHETDFIPQAQRLCRAEFDLPDHLCADGRLAYALRSARRSHAGA
MFENTVNRWVKTEPNTEPTRYLKVVTYHFSDQGCAAHGSNDELAAAAGDFREAVENSFCC
GADLLLIGLDTDTDAIRVHPDSRWLCAREDQIAEAVSPGMVSFLTRLLANNFSQIDYVQD
YAGHAERFIGVGIGFKEVHLRNLTYFAHLDAPDLDVGIFKGVSPIVVRFDYVPGARERAI
ADCQRRAIADAALVDLLHTCLTAPAEVVG

>A0A7G8GWL4
QAYEQEIKGDRIVPLLQHETDFIPQAQRLCRAEFDLPDHLCADGRLAYALRSARRSHAGA
MFENTVNRWVKTEPNTEPTRYLKVVTYHFSDQGCAAHGSNDELAAAAGDFRESVENSFCC
GADLLLIGLDTDTDAIRVHPDSRWLCAREDQIAEAVAPGMVSFLTRLLANNFSQIDYVQD
YAGHAERFIGVGIGFKEVHLRNLTYFAHLDAPDLDVGIFKGVSPIVVRFDYVPGARERAI
ADCRRQAIADAALFDLLHTFLTAPAEVVG

>W0GVP8
QAYELEIKGDRIVPLLQHETDFIPQAQRLCRAEFDLPDHLCADGRLAYALRSARRSHAGA
MFENTVNRWVKTEPNTEPTRYLKVVTYHFSDQGCAAHGSNDELAAAAGDFRESVENSFCC
GADLLLIGLDTDTDAIRVHPDSRWLCAREDQVAEAVAPGMVSFLTRLLANNFSQIDYVQD
YAGHAERFIGVGIGFKEVHLRNLTYFAHLDAPDLDVGIFKGVSPIVVRFDYVPGARERAI
ADCQRQAIADAALVHLLHTCLTAPAEVVG

>Q0QK69
QAYELEIKGDRIVPLLQHETDFIPQSQRLCRAEFDLPDHLCADGRLAYALRSARRSHAGA
MFENTVNRWVKTEPNTEPTRYLKVVTYHFSDQGCAAHGSNDELAAAAGDFRESVENSFCC
GADLLLIGLDTDTDAIRVHPDSRWLCAREDQIAEAISPGMVSFLTRLLASNFSQIDYVQD
YAGHAERFIGVGIGFKEVHLRNLTYFAHLDAPDLDVGIFKGVSPIVVRFDYVPGARERAI
ADCQRQAIADAALLDLLHTCLTAPAEVVG

>A0A7G8E384
QAYEHEIKGDRIVPLLQHETDFIPQAQRLCRAEFDLPDHLCADGRLAYALRSARRSHAGA
MFENTVNRWVKTEPNTEPTRYLKVVTYHFSDQGCAAHGSNDELAAAAGDFRESVENSFCC
GADLLLIGLDTDTDAIRVHPDSRWLCAREDQIAEAVSPGMVSFLTRLLANNFSQIDYVQD
YAGHAERFIGVGIGFKEVHLRNLTYFAHLDAPDLDVGIFKGVSPIVVRFDYVPGARERAI
ADCQRKAIADAALVDLLHTCLTAPAEVVG

>A0A7G8H8Z3
QAYEQEIKGDRIVPLLQHETDFIPQAQRLCRSEFDLPDHLCADGRLAYALRSARRSHAGA
MFENTVNRWVKTEPNTEPTRYLKVVTYHFSDQGCAAHGSNDELAASAGDFRESVENSFCC
GADLLLIGLDTDTDAIRVHPDSRWLCAREDQIAEAVSPGMVSFLTRLIANNISQIDYVQD
YAGHAERFIGVGIGFKEVHLRNLTYFAHLDAPDLDVGIFKGVAPIVVRFDYVPGARERAI
ADCQRQAIADAALVDLLHTCLTAPAEVVG

>A0A0H5PSX9
RAYEQEVKGDRIVPLLQHEPDFIEQAQRLTRAEFDLPQHVCADGRLAYALRSARRSHAGA
MFENTVNRWVKTEPNTEPTRYLKVVTYHFSDQGCAAHGSNDELAAAAGDFREAVENSFCC
GADLLLIGLDTDTDAIRVHPDSQWLCAREDQIAEAIGPGMVAFLTRLIANNCSQIDYVQD
YAGHAERFIGVGIGFKEVHLRNLTYFAHLDAPDLDVGIFKGVSPIVVRFDYVPGARERAI
ADCQRQAIADGELVNLLHTCLTAPAEVVG

>A0A7G8JG53
RAYEQEVKGDRIVPLLQHEPDFIEQSQRLTRAEFDLPQHVCADGRLAYALRSARRSHAGA
MFENTVNRWVKTEPNTEPTRYLKVVTYHFSDQGCAAHGSNDELAASAGDFREAVENSFCC
GADLLLIGLDTDTDAIRVHPDSQWLCAREDQIAEAIEPGTVAFLTRLIANNFSQIDYVQD
YAGHAERFIGVGIGFKEVHLRNLTYFAHLDAPDLDVGIFKGVSPIVVRFDYVPGARERAI
ADCERQAISDGEFVNLLHTCLTAPAEVVG

>Q0QKH6
RAYEEEVKGDRIVPLLQHEPDFIEQSQRLTRAEFDLPHHVCADGRLAYALRSARRSHAGA
MFENTVNRWVKTEPNTEQTRYLKVVTYHFSDQGCAAHGSNDELAASAGDFREAVENSFCC
GADLLLIGLDTDTDAIRVHPDSRWLCAREDQITEAIEPGMVSFLTRLIANNISQIDYVQD
YAGHAERFIGVGIGFKEVHLRNLTYFAHLDAPDLDVGIFKGVSPIVVRFDYVPGARERAI
ADCQRQAIADGELVNLLHTCLTAPAEVVG

>A0A7G8CDK9
RDYEQEVKGDRIVPLLQHEPDFLDQAQRLTRTEFDLPQHICADGRLAYALRSARRSHAGA
MFENTVNRWVKTEPNTEPTRYLKVVTYHFSDQGCAAHGSNDELAASAGDFREAVENSFCC
GADLLLIGLDTDTDAIRVHPDSQWLCAREDQIAEAVAAGMVTFLTRLIANNVSQIDYVQE
YAGHAERFIGVGIGFKEVHLRNLTYFSHLDAPDLDVGIFRGVSPIVIRFDYVPGARERAI
ADCHRQAIAEGELVNLLHTCLTVPAEVVG

>A0A7G8GJ99
QAYELEVKGDRIVPLLQHQHDFIEQAQRLTRTEFDLPQHVCADGRLAYALRSARRSHAGA
MFENTVNRWVKTEPNSEPTRYLKVVTYHFSDQGCAAHGSNDELAASAGDFREAVENSFCC
GADLLLIGLDTDTDAIRVHPDSQWLCARDDQIAEAVAPGMVTFLTRLIANNCSQIDYVQD
YAGHAERFIGVGIGFKEVHLRNLTYFAHLDAPDLDVGIFRGVSPIVIRFDYVPGARQRAI
ADCTRQAIASSELVDLLHTCLTAPAEVVG

>A0A1Z9JCI9
RAYEQEVKGDRIVPLFQHEPDFVDQAQRLTRTEFDLPQHVCADGRLAYALRSARRSHAGA
LFENTVNRWVRTEPNTEPTRYLKVVTYHFSDQGCAAHGSNDELAASAGDFREAVENSFCC
GADLLLIGLDTDTDAIRVHPDSRWICAREDQIAEAVSAGMVSFLTRLLANNCSQIDYVQE
YAGHAERFIGVGIGFKEVHLRNLTYFAHLDAPDLDVGIFRGVSPIVVRFDYVPGARERAI
ADCNRAAIASSDLVQLLHTCLTDPAEVVG

>Q0QKE1
RAYEQEVKGDRIVPLLQHEPDFIDQAQRLTRTEFDLPQHVCADGRLAYALRSARRSHAGA
MFENTVNRWVRTEPNTEPTRYLKVVTYHFSDQGCAAHGSNDELAASAGDFRESVENSFCC
GADLLLIGLDTDTDAIRVHPDSRWICAREDQIAEAVAAGMVSFLTRLLANNCSQIDYVQE
YAGHAERFIGVGIGFKEVHLRNLTYFAHLDAPDLDVGIFRGVSPIVVRFDYVPGARERAI
ADCKRAAIASSELVQLLHTCLTAPAEVVG

>Q3AWU4
RSYELDVKGDRIVPLLQHESDFLVQAQRLSRAEFDLPSHVCSDGRLAYALRSARRSHAGA
MFENTVNRWVKTEPNTEPTRYLKVVTYHFSDQGCAAHSSNDALAASAGDFREAVENSFCC
GADLLLIGLDTDTDAIRVHPDSQWVCAREDQLAEALAPGMVTFMTRLLANNCSQIDYVQD
YAGHAERFIGVGIGFKEVHLRNLTYFAHLDAPDLDVGIFRGVSPILVRFDYVPGARDRAI
ADCWRQAIADSDLVKLLHTCLATTAEIIG

>A0A2D4YYU6
RSYEQEIKGDRIVPLLQHEPDFIEQAQRLSRTEFDLPGHICADGRLAYALRSARRSHAGA
MFENTVNRWVKTEPNTDPTRYLKVVTYHFSDQGCAAHGSNDVLAASAGDFREAVENTFCC
GADLLLIGLDTDTDAIRVHPDSNWLCAREDQIADAVGSGMVTFLTRLLANNFSQIDYVQE
YAGHAERFIGVGIGFKEVHLRNLTYFAHLHAPDLDVGIFRGVAPIVVRFDYVPGARERAI
ADCRRQAIASGELLKFLHTCLQAPAEVVA

>A0A2E0AJJ3
RTYEQEVKGERIVPLLQHEPDFIQQSQRLTREEFDLPEHLCADGRLAYCLRSARRSHAGA
MFENTVNRWIKTEPNTDPTRYLKVVTYHFSDQGCAAHGSNDELAASAGDFRKAVENSFCC
GADLLLIGLDTDTDAIRVHPNSQWVCAREDQIAEAVAPGMVRFISRLLSNNFSQIDYVQE
YAGHAERFIGVGIGFKEVHLRNLTYFAHLDAPDLDVGIFKGVSPIVIRFDYVPGARERAI
KDCHRQAIAFSDLIKLLHTCLTSSAEVVG

>A0A2E1IHD4
TAYEREVKGDRIVPVLQHDQDFIPQAQRLVRAEFDLPQHLCADGRLAYALRSARRSHAGA
MFENTVNRWVKTEPNTEPTRYLKVVTYHFSDQGCAAHGSDDALAASSADFRQSVENSFCC
GADLLLIGLDTDTDAIRVHPDGAWLCAREDQISDAVAPGMVRFITRLLVNNCSQIDYVQE
YAGHAERFIGVGIGFKEVHLRNLTYFAHLDAPDLDVGIFRGVSPIVVRFDYVPGARERAI
ADCQRQAIAAADLVQLLHTCLTTPAEVVG

>2653705645
QAYETEIKGDRIVPVLQHEPDFLSQAQRLARAEFDLPDHVCADGRLAYALRSSRRSHAGA
MFENTVNRWVKTEPNHASTRYLKMVAYHFSDQGCAAHGSDDELAASSGDFKEAVENSFCC
GADLLLIGLDTDTDAIRVHVQGQWLCARAEAVKAAVHAGMVRFVSQLLVNNFSQQDYVRA
YAGHAERFIGVGIGFKEVHLRNLTYFAHLDAPDLDVGIFKGVSPIVVRFDYVPGARDRAI
ADCHRSAINDEPLVSLLHTLLPHSAVVVG

>A0A7G8FSR3
QAYESEVKGDRIVPVLQHEPDFIAQAQRLARAEFDLPDHVCADGRLAYALRSARRSHAGA
MFENTVNRWVKTEPNHAATRYLKVVAYHFSDQGCAAHGSDDCLAASSGDFKEAVENSFCC
GADLLLIGLDTDTDAIRVHVKGQWLCGKAQAVEAAVHPGMVRFISRLLMNNFSQQDYVLS
YAGHAERFIGVGIGFKEVHLRNLTYFAHLDAPDLDVGIFKGVSPIVVRFDYVPGARDRAI
ADCHRLAINDAPLVSLLHTLLPHSAVVVG

>A0A7G8HHA3
QAYESEVKGDRIVPVLQHEPDFIAQAQRLARAEFDLPDHVCADGRLAYALRSARRSHAGA
MFENTVNRWVKTEPNHAATRYLKVVAYHFSDHGCAAHASDDSLAASSGDFREAVENSFCC
GADLLLIGLDTDTDAIRVHVKGQWLCGKAQAVEAAVHAGMVRFISRLLMNNFSQQDYVLA
YAGHAERFIGVGIGFKEVHLRNLTYFAHLDAPDLDVGIFKGVSPIVVRFDYVPGARDRAI
ADCHRLAINDAPLLSLLHTLLPHPAVVVG

>A5GJJ2
QSYEHEVKGDRIVPVLQHEPDFITQAQRLARSEFDLPDHVCADGRLAYALRSARRSHAGA
MFENTVNRWVKTEPNHADTRYLKVVAYHFSDQGCAAHGSDDSLAASSGDFKEAVENSFCC
GADLLLIGLDTDTDAIRVHVSGQWLCAKAQAVEASVHAGMVRFISRLLMNNFSQQDYVRS
YAGHAERFIGVGIGFKEVHLRNLTYFAHLDAPDLDVGIFKGVSPIVVRFDYVPGARDRAI
ADCHRSAIHDSPLVSLLHTLLPHSAVVVG

>2823441443
RDYELDVKGDRIVPLLQHEPDFLAQAQRLARSEFDLPDHVCADGRLAYALRSARRSHAGA
MFENTVNRWIKTEPNHAPTRYLKVVAYHFSDQGCAAHGSDDSLAAASGDFREAVENSFCC
GADLLLVGLDTDTDAIRVHVNGQWLCARAQAVQAAVHAGMVRFITRLLVSNISQQDYVRS
YAGHAERFIGVGIGFKEVHLRNLTYFAHLDAPDLDVGIFKGVAPIVVRFDYVPGARERAI
ADCQRKAIDESTLVNLLHTLLPHPALAVG

>A0A7G8DQC6
KAYELEVKGDRIVPLLQHEPDFLAQAQRLARAEFDLPDHVCADGRLAYALRSARRSHAGA
MFENTVNRWIKTEPNQSPTRYLKVVAYHFSDQGCAAHGSDDALAAASGDFREAVENSFCC
GADLLLIGLDTDTDAIRVHVNGQWLCARSQAVQAAVHPGMVRFITRLLVSNISQQDYVRS
YAGHAERFIGVGIGFKEVHLRNLTYFAHLDAPDLDVGIFKGVAPIVVRFDYVPGARERAI
ADCHRKAIDETALVSLLHTLLPLPAVAVG

>A0A7G8IYR2
KAYELEVKGDRIVPLLQHEQDFLAQAQRLARAEFDLPDHVCADGRLAYALRSARRSHAGA
MFENTVNRWIKTEPNHAPTRYLKVVAYHFSDQGCAAHGSDDALAASSGDFREAVENSFCC
GADLLLIGLDTDTDAIRVHVDGQWLCARSQAVQAAVHAGMVRFITRLLVSNISQQDYVRS
YAGHAERFIGVGIGFKEVHLRNLTYFAHLDAPDLDVGIFKGVAPIVVRFDYVPGARERAI
ADCHRKAIDESALVSLLHTLLPLPAVAVG

>A0A7G8EXN1
QAYELEVKGDRIVPLLQHEPDFLTQAQRLARAEFDLPDHVCADGRLAYALRSARRSHAGA
MFENTVNRWVKTEPNHAPTRYLKVVTYHFSDQGCAAHGSDDALAASSGDFREAVENSFCC
GADLLLIGLDTDTDAIRVHVDGQWLCASAQAVEAAVHSGMVAFIVRMLINNISQQDYVRS
YAGHAERFIGVGIGFKEVHLRNLTYFAHLDAPDLDVGIFKGVSPIVVRFDYVPGARERAI
ADCQRRAIDEASLVKLLHTLLPLPAVAVG

>A0A7G8IMC1
QAYELEVKGDRIVPLLQHEPDFLTQAQRLARAEFDLPDHVCADGRLVYALRSARRSHAGA
MFENTVNRWVKTEPNHAPTRYLKVVTYHFSDQGCAAHGSDDALAASSGDFREAVENSFCC
GADLLLIGLDTDTDAIRVHVEGQWLCASAQAVEAAVHSGMVAFITRMLINNISQQDYVRS
YAGHAERFIGVGIGFKEVHLRNLTYFAHLDAPDLDVGIFKGVSPIVVRFDYVPGARERAI
ADCQRQAINEASLVKLLHTLLPLPAVAVG

>Synechococcus_sp._RS9916
QAYELEVKGERIIPLLQHDADFLDQAQRLARAEFDLPDHVCADGRLAYALRSARRSHAGA
LFENTVNRWVKTEPNHAPTRYLKTVTYHFSDQGCAAHGSNDAIAASAGDFREAVENSFCC
GADLLLIGLDTDTDAIRVHVDGHWLCAQSAAVTAAVHAGMVRFISQLLINNISQQDYVRS
YAGHAERFIGVGIGFKEVHLRNLTYFAHLDAPDLDVGIFKGVSPIVVRFDYVPGARDRAI
ADCRRDAITTQDLVRLLHLLLPIPAEAVG

>Synechococcus_sp._UW105
QAYELEVKGERIVPLLQHQPDFLPQAQRLTRAEFDLPDHVCADGRLAYALRSARRSHAGA
MFENTVNRWVKTEPNHAPTRYLKTVTYHFSDQGCAAHGSNDSLAASAGDFREAVENTFCC
GADLLLIGLDTDTDAIRVHVDGRWLCAQAAAVTASVHAGMVRFISQLLINNFSQQDYVRS
YAGHSERFIGVGIGFKEVHLRNLTYFAHLDAPDLDVGIFKGVTPIVIRFDYVPGARQRAI
ADCHRDAITTSDLVRLLHTLLSTPAEAVG

>A0A4P6LCD8
QAYELEVKGERIIPVLQHDPDFTAQAQRLARAEFDLPEHVCADGRLAYTLRSSRRAHAGA
MFENTVNRWVKTEPNHAPTRYLKVVNYHFSDQGCAAHGSNDALAASAGDFREAVENSFCC
GADLLLIGLDTDTDAIRVHVAGRWLCGRASAVTAAVHAGMVRFISQMLINNFSQQDYVRA
YAGHAERFIGVGIGFKEVHLRNLTYFAHLDAPDLDVGIFKGVSPIVVRFDYVPGARERAI
SDCRRGAIVEGDLMQLLHTFLATPAEPVG

>A0A4R0R5X7
QAYELEVKGDRIVPVFQHDADFITQAQRLARAEFDLPDHVCADGRLAYALRSARRSHAGA
MFENTVNRWVKTEPNHAPTRYLKVVTYHFSDQGCAAHGSNDSLAASAGDFREAVENSFCC
GADLLLIGLDTDTDAIRVHVDGQWLCAATDAVFAAVHAGMVRFIAELLINNFSQQDYVRA
YAGHAERFIGVGIGFKEVHLRNLTYFAHLDAPDLDVGIFKGVSPIVVRFDYVPGARERAV
ADCHRQAIAATELVDLLHTMLPSPAETVG

>A0A0A2CH27
QAYEGNVKGELIVPLLQHDQDFVSKSQSLARSEFDLPSHVCADGRLAYALRSSRRSHAGA
LFEKTVNRWIKTEPNDSPTRYLKVVTYHFSDQGCAAHGSDDALAASAGDFRESVENSFCC
GADLLLIGLDTDTDAIRVHVDGEWLSAEDAHIAERVSKGMVLFITKLIANNFSQIDYVKQ
YAGHAERFIGVGIGFKEVHLRNLTYFAHLDAPDLDVGIFKGVSPIVVRFDYVPGARDRAM
SDCYRQAIAESDLFDLLHTFLKDTSEVVG

>A0A163C2R5
QTYEVNVKGELIVPLLQHDQDFVSKSQSLARSEFDLPSHVCADGRLAYALRSSRRSHAGA
LFEKTVNRWIKTEPNDSPTRYLKVVTYHFSDQGCAAHGSDDALAASAGDFRESVENSFCC
GADLLLIGLDTDTDAIRVHVDGEWLSAEDAHIAERVSKGMVLFITKLIANNFSQIDYVKQ
YAGHAERFIGVGIGFKEVHLRNLTYFAHLDAPDLDVGIFKGVSPIVVRFDYVPGARDRAI
SDCYRQAIAESDLFDLLHTFLKDTSEVVG

>A2C7V3
QAYEANVKGELIVPLLQHDQDFVSKSQSLARSEFDLPSHVCADGRLAYALRSSRRSHAGA
LFEKTVNRWIKTEPNDSPTRYLKVVTYHFSDQGCAAHGSDDALAASAGDFRESVENSFCC
GADLLLIGLDTDTDAIRVHVDGEWLSAEDDHIAERVSKGMVAFIAKLIANNFSQIDYVKQ
YAGHAERFIGVGIGFKEVHLRNLTYFAHLDAPDLDVGIFKGVSPIVVRFDYVPGARDRAV
TDCYRQAIAESDLFDLLHTFLKDTSEVVG

>2682088997
QSYETEVKTDQIVPLLQHEDNFVARAQQLADEEIDLPTHICADGRLAYALRSSRRSHAGA
MFENTVNRWVKTEPNHEPTSYLKVVLYHFSDQGCAAHGSDDKLAASSGDFRESVENSFCC
GADLLLIGLDTDTDAIRVHVQNKWVSTADDRISEQINDGMVDFINKLIVNNISQIDYVRQ
YAGHAERFIGVGIGFKEVHLRNLTYFSHLDAPDLDVGIFKGVSPIVIRFDYVPGAKERAL
SDCKRSAISSRQLVDLLHTCLKGPAEIVG

>Q7VD30
QHYESEVKGEKIVPLLQHDQAFVERAQKLAKAEFELPKHVCSDGRLAYVLRSSRRSHAGA
MFENTVNRWIKTEPNHDPTCYLKVVLYHFSDQGCAAHGSDDSVAAASGDFRESVENSFCC
GADLLLIGIDTDTDAIRVHVKSKWVSTADDRISEKVINGMIKFIIKLITNNISQIDYVRD
YAGHAERFIGVGIGFKEVHLRNLTYFAHLDAPDLDVGIFSGVSPIVVRFDYVPGARERAL
SDCKRNAISSRKLVDLLHTCLKDPAEVVG

>2684596975
QFYESEIKGDRIVPFLQHEQDFVERSQVLAKAEFELPIHVCADGRLAYALRSSRRSHAGA
MFENTVNRWVKTEPNKDQTSYLKVVLYHFSDQGCAAHGSDDKLAASSGDFQKSIENSFCC
GADLLLIGLDTDTDAIRVHVKNDWICAADDKISERISQGMVKFIRKLIVNNISQIDYVRH
YAGHAERFIGVGIGFKEVHLRNLTYFSHLDAPDLDVGIFKGVSPIVIRFDYVPGARQRAL
SDCQRSAISSRDLVDLLHTCLKDSAEVVG

>A0A0A2BFH2
QTYEEEVKGDEIVPLLQHDNDFVEIAQKLAISKFELPKHVCADGRLAYVLRSSRRSHAGA
LFENTVNRWVKTEPNTDPTRYLKVVVYHFSNQGCAAHGSDDSLAASEGDFKQSVENSFCC
GADLLLLGLDTDTDEIRVHIASQWIAAKENYIKERVSNGMVDFISKLIVNNISQIDYVKT
YEGHAERFIGVGIGFKEVHLRNLTYFAHLDAPDLDVGIFKGVSPIVIRFDYVPGARDRAV
SDCKRSAIFNRKLVDLLHTCLKSPAEIVG

>A0A0A2BQN5
QQYEEEVKGDQIVPLIQHEDNFIDSAQKLAKSQFELPEEVCADGRLSYALRSARRSHAGA
LFENTVNRWVKTEPNHEPTRYLKVVVYHFSNQGCAAHGSDDSLAASEGDFKKSVENSFCC
GAELLLIGLDTDTDAIRVHVEGEWVSAIDEKINEKVSNGMVDFVVKLIVNNLSQIDYVRQ
YEGHAERFIGVGIGFKEVHLRNLTYFAHLDAPDLDVGIFKGVSPIVIRFDYVPGARERAI
LDCKRSAISFRKLVDLLHTCLKSPAEVVG

>A9BEH6
QDYEIQVKGDKIVPFLQHEQDFVDCAQQLASQEFQLPKHVCADGRLAYALRSSRRSHAGA
LFENTVNRWVKTEPNNESTCYLKVVIYHFSDQGCAAHGSNDEEAAKAGDFQESVENSFCC
GAEILLIGLDTDTDSIRIHVTKQWVSVANDKIIDTVSDGMVSFISRLIENNISQLDYVSH
YSGHAERFIGVGIGFKEVHLRNLTYFSHLDAPDLDVGIFKGVSPIVIRFDYVPGARDRAL
QDCKRNAITFRALVDLLHTCLKGPAEVVG

>2684595519
LEYENDVKGDQIVPFLQHNHNFVDQAQQLSRQEIELPSHVCSDGRLAYALRSARRSHAGA
LFGNTVNRWIKTEPNNQPTKYLKVVIYHFSDQGCAAHGSDDSAAASAGDFRESVENSFCC
GADLLLIGLDTDTDAIRVHVDSSWVCALSNTITKMVNKGMVNFVTRLISNNISQIDYVRE
YAGHAEHFIGVGIGFKEVHLRNLTYFSHLDAPDLDVGIFKGVSPIVIRFDYVPGARERAI
DDCIRSAITSLDLVEFLHTLSQASAEVVG

>2684599668
QAYEIEIKEDRIVPFIQHEQDFANRAQKLSRSEFKLPDHICADGRLAYALRSARRSHAGA
LFENTVNRWVKTEPNEVPTRYLKVVIYHFSDQGCAAHGSNDSLAAAAGDFRKAVEKSFCC
GADLLLIGLDTDTDAIRIHVGSKWISALDDEIARQVVTGMVSFVTRLIANNISQIDYVRQ
YAGHAERFIGVGIGFKEVHLRNLTYFSHLDAPDLDVGIFKGVSPIVIRFDYVPGARERAI
ADCRRSAIASQRLVALLHTFLKKSAEVVG

>2684603740
QAYESQVKGERIVPLLQHEEDFVSRAQKLTASEFELPTHICSDGRLAYVLRSARRSHAGA
LFEQTVNRWVKTEPTTAPTRYLKVVTYHFSDQGCAAHGSNDSVAAAEGGFRKAIENSFCC
GADLLLIGLDTDTDAIRVHVDTNWICTSEDEITRRVSRGMVAFIARLIANNISQIDYVRQ
YAGHAEKFIGVGIGFKEVHLRNLTYFSHLDSPDLDVGIFKGVSPIVIRFDYVPGARDRAM
ADCRREAISARDLVDLLHTFLKSPAEPVG

>2684590739
EDYEHSVKGDKIVPVIQNSNDFILQAQKLAIEEFELPLHVCSDGRLAYAMRSSRRSHAGA
LFERTVNRWIKTEPNHTPTRYLKVVTYHFSDQGCAAHGSDDVLAAKAGDFRKAVENSFCC
GADLLLIGLDTDTDSIRIHVDSSWVSSQDSKIKEVIKNGMINFIAKLIENNFSQIDYVRH
YAGHAERFIGVGIGFKEVHLRNLTYFAHLDAPDLDVGIFKGVIPIVIRFDYVPGERERAI
DDCLRNAISNRSLVDLLHTLLKDPAEVVG

>2681973236
NQYEKKVKGDNIVPLLQNDLNFVERAQNLCRSEYELPLHICADGRLSYALRSSRRSHAGA
LFEKTVNRWIKTEPNTEPTRYLKSVIYHFSDQGCAAHGSNDELAASEGDFREAVENSFCC
GADLLLIGIDTDTDAIRVHTTNSWVCANEEKIQENIVENMVMFITRLISNNISQIDYVKN
YAGHAERFIGVGIGFKEVHLRNLTYFAHLEAPDLDVGIFTGISPIVIRFDYVPHARNRAL
SDCHREAIKSRDLIDSLHTFLKAPAEVVG

>2684588748
NQYEKKVKGDNIVPLLQNDLNFVESAQNLCRSEYELPLHICADGRLSYALRSSRRSHAGA
LFEKTVNRWIKTEPNTEPTRYLKSVIYHFSDQGCAAHGSNDELAASEGDFREAVENSFCC
GADLLLIGIDTDTDAIRVHTTNSWVCANEEKIQENVVKNMVTFITKLISNNISQIDYVKN
YAGHAERFIGVGIGFKEVHLRNLTYFAHLEAPDLDVGIFTGISPIVIRFDYVPHARNRAL
SDCRRDAIKSRDLIDSLHTFLKAPAEVVG

>A0A318R3B8
NQYENKVKGDNIVPLLQNDLNFVERAQNLCRSEYELPLHICADGRLSYALRSSRRSHAGA
LFEKTVNRWIKTEPNTEPTRYLKSVIYHFSDQGCAAHGSNDELAASEGDFREAVENSFCC
GADLLLIGIDTDTDAIRVHTTNSWVCANEEKIQENVVENMVTFITKLISNNISQIDYVKN
YAGHAERFIGVGIGFKEVHLRNLTYFSHLEAPDLDVGIFTGISPIVIRFDYVPHARNRAL
SDCNREAIKSRDLIDSLHTFLKAPAEVVG

>2682093351
NQYENKVKDDNIVPLLQNDLNFVERAQSLCQAEYELPQHICADGRLSYALRSSRRSHAGA
LFEKTVNRWIKTEPNTEPTRYLKSVIYHFSDQGCAAHGSNDELAASEGDFREAVENSFCC
GADLLLIGIDTDTDAIRIHTINSWVCANEEKIQENVVENMVKFITKLISNNISQIDYVKN
YAGHAERFIGVGIGFKEVHLRNLTYFAHLEAPDLDVGIFTGISPIVIRFDYVPHARNRAL
SDCHRQAIKSRDLIDSLHTFLKAPAEVVG

>2682086998
NQYENKVKGDNIVPLLQNDLNFVERAQTLCHAEYELPLHICADGRLSYALRSSRRSHAGA
LFEKTVNRWVKTEPNTEPTRYLKSVIYHFSDQGCAAHGSNDELAASEGDFREAVENSFCC
GADLLLIGIDTDTDAIRVHTTNSWVCVNEEKIQENVVENMVTFITRLISNNISQIDYVKN
YAGHAERFIGVGIGFKEVHLRNLTYFAHLEAPDLDVGIFTGISPIVIRFDYVPHARNRAL
SDCHREAIKSRDLIDSLHTFLKTPAEVVG

>A0A4Y3G0J6
EAYERDVKEDRIIPVTQHSTNFVEEAQRLARGEFDLPNHICADGRLAYALRGSRRSHAGA
LFERTVNRWVKTEPSSVDSHYLKVVLYHFSDQGCAAHDSNEALAASAGNFREVIQNSFCC
GASLLLIGIDTDTDGIRVHVDGQWLSANDDHIRNRVSAGMATFIQHLLINNISQIDYVRT
YGGHAERFIGVGIGFKEIHLRNLTYFAHLSASDLDVGIFHGISPIVIRFDYVPGARERAI
ADCHRQSINNASLHALLYTLLASSSEIVG

>2595430111
RTYDSHVKGDKIVDVLQHEQGFEQKAQALALDAFPLPEHVCADGRLSYALRSSRRPYAGA
MFERTVARWIKTEPNHEDTRYLKAVIYHFSDQGCAAHGSNDDQAARSGDFRQAVENSFCC
GATLLLLGLDTDTDAIRIHVDGHWLDAREEVIGERVDSGMVRFISQLLENNISQIDFVRQ
YAGHAERFIGVGIGFKEIHLRNLTYFAHMEATDLDVGIFKGISPVVIRYDFVPGSRERAV
RSCERAAVHGRTLSRLLHTLLYKPPEVLG

>A0A0G2HJY4
RTYDTQVKSDKIVEVLQHDPDFEQKAQALALDTFSLPEEVCADGRLSYALRSSRRPYAGA
MFERTVARWIKTEPNHEDTRYLKVVVYHFSDQGCAAHGSDDAQAARSGDFRQAVENSFCC
GAILLLLGLDTDTDAIRIHVDGRWLDAREEAIAERVDGGMVRFISRLLENNISQIDFVRQ
YAGHAERFIGVGIGFKEIHLRNLTYFAHMEAADLDVGIFKGISPVVIRYDFVPGSRERAV
GSCERAAVHGQDLSRLLHTLLHKPPEVLG

>A0A6B1FAV5
RTYDSHVKGDNIVEVLQHEPDFEQKAQALALDEFPLPEHVCADGRLSYALRSSRRPYAGA
MFERTVTRWIKTEPNHEDTRYLKVVVYHFSDQGCAAHGSNDAQAARSGDFRQAVENSFCC
GATLLLLGLDTDTDAIRIHVDGRWLDAREEAIGERVDAGMVRFISRLLENNISQIDFVRQ
YAGHAERFIGVGIGFKEIHLRNLTYFAHMEAADLDVGIFKGISPVVIRYDFVPGSRERAV
RSCERAAVHGQDLSRLLHTLLHKPPEVLG

>A0A356NDJ6
RTYDSQVKGDNIVEVLQHEPDFEQKAQALAMDEFPLPEDVCADGRLSYALRSSRRPYAGA
MFERTVTRWIKTEPNHEDTRYLKVVVYHFSDQGCAAHGSDDAQAARSGDFRQAVENSFCC
GATLLLLGLDTDTDAIRIHVDGRWLDAREEAIGERVEGGMVRFISRLLENNISQIDFVRQ
YAGHAERFIGVGIGFKEIHLRNLTYFAHMEAADLDVGIFKGISPVVIRYDFVPGSRERAV
RSCERAAVHGRDLSRFLHTLLHKPPEVVG

>A0A6N3X5S7
RAYDNHVKGDKIVEVLQHEPDFEQKAQVLALDEFRLPEDVCADGRLSYALRSSRRPYAGA
MFERTVTRWIKTEPNHEDTRYLKVVIYHFSDQGCAAHGSDDAQAARSGDFRQAVENSFCC
GATLLLLGMDTDTDAIRIHVDGRWLDAREEAIAERVDGGMVRFISQLLENNISQIDFVRQ
YAGHAERFIGVGIGFKEIHLRNLTYFAHMEAADLDVGIFKGISPVVIRYDFVPGSRERAV
CSCRRAAVHGQDLSQLLHTLLHKPPEVLG

>A0A524RU21
CRYERDVKGDRIVPLLQHEDDFTATAQSLARKTFELPEPICADGRLSYALRSSRRSHAGA
LFEDTVDRWVRTEPNDAPTHYLKGVIYHFSDQGCAAHDSDDARAARCGAFQQAIENAFCC
GADLLLMGIDTDTDAIRVHVGGRWLDARDERIAALVSPGMVRLISRLIEHNISQIDYVRQ
YAGHAERFIGVGIGFKEVHLRNLTYFTHLDAADLDVGIFRGVSPVVVRFDYVPGARERAI
DSCHRGAIRSASLFEKIHILLHTPAEAVG

>2553538459
YKYESKIKSDEIVPTIQHHEDFIKKAQTISRKNIDLPLHICSDGRLAYVMRSSRRSHAGA
LFENTVNRWVKTEPNHKDTRYLKVVTYHFSDQGCAAHGSNDELAAGEGAFKEAVENSFCC
GADLMLIGLDTDTDSLKIHLDGKTISTLDEEICQIIHEGLEKFMYKLIVNNISQIDYVKS
YIGHAERFIGVGIGFKEVHLRNLTYFAHLDAPDLDVGIFTGVSPIVIRFDYVPGAKERAI
KDCERNAISLKDLVNLLHTCSIHSAQIIG

>2640668911
FRYESKIKSDEIVPTIQHHEDFINKAQKISRKNIDLPLHICSDGRLAYVMRSSRRSHAGA
LFENTVNRWVKTEPNHKDTRYLKVVTYHFSDQGCAAHGSNDELAAAEGAFKEAVENSFCC
GADLMLIGLDTDTDSLKIHLDGKTISTLDEEICQTIQDGLEKFMYKLIVNNISQIDYVKS
YIGHAERFIGVGIGFKEVHLRNLTYFAHLDAPDLDVGIFTGVSPIVIRFDYVPGAKERAI
NDCERNAISIKNLVDLLHTCSIHSAQIIG

>2832020363
FSYESKIKSDEIVPTIQHHEDFINKAQKLSRKNIDLPLHICSDGRLAYVMRSSRRSHAGA
LFENTVNRWVKTEPNHKDTRYLKVVTYHFSDQGCAAHGSNDELAASEGAFKEAVENSFCC
GADLMLIGLDTDTDSLKIHLDGKTISTLEEEICQIIQDGLEKFTYKLIANNISQIDYVKS
YIGHAERFIGVGIGFKEVHLRNLTYFAHLDAPDLDVGIFTGVSPIVIRFDYVPGAKERAV
KDCERNAISIKNLVDLLHTCSIHSAKIIG

>A0A0A2B3Q4
FRYESKIKGDEIVPTIQHHEDFINKAQKISRKNIDLPLHICSDGRLAYVMRSSRRSHAGA
LFENTVNRWVKTEPNHKDTRYLKVVTYHFSDQGCAAHGSNDELAAEEGAFKEAVENSFCC
GADLMLIGLDTDTDSLKIHLDGKTISTLEEEICQIIQDGLEKFMYKLIVNNISQIDYVKS
YIGHAERFIGVGIGFKEVHLRNLTYFAHLDAPDLDVGIFSGVSPIVIRFDYVPGAKERAI
KDCERNAISIKNLVDLLHTCSIHSAKIIG

>A0A0A1ZTD6
FKYESKIKSDEIVPTIQHHDDFIKKAQTISRKNIDLPFHICSDGRLAYVMRSSRRSHAGA
LFENTVNRWVKTEPNHKDTRYLKVVTYHFSDQGCAAHGSNDELAAREGAFKEAVENSFCC
GADLMLIGLDTDTDSLKIHLDGKTISTLDEEICQIIHDGIEKFIYKLVINNISQIDYVKN
YIGHAERFIGVGIGFKEVHLRNLTYFAHLDAPDLDVGIFTGVSPIVIRFDYVPGAKERAI
KDCERNAISIKNLVNLLHTCSIHSAKIIG

>2648679465
YRYESKIKSDEIVPTIQHHDDFISKAQVISRKNIDLPLHICSDGRLAYVMRSSRRSHAGA
LFENTVNRWVKTEPNHKDTRYLKVVTYHFSDQGCAAHGSNDELAAEEGAFKEAVENSFCC
GADLMLIGLDTDTDSLKIHIDGKTISTLEEEICQTIQDGLEKFTYKLIVNNISQIDYVKS
YIGHAERFIGVGIGFKEVHLRNLTYFAHLDAPDLDVGIFTGVSPIVIRFDYVPGAKERAI
KDCERNAISIKNLVDLLHTCSIHSAQIIG

>2651185826
YRYESKIKSDQIVPTIQHHEDFINTAQIISRKNIDLPLHICSDGRLAYVMRSSRRSHAGA
LFENTVNRWVKTEPNHKDTRYLKVVTYHFSDQGCAAHGSNDELAAEEGAFKEAVENSFCC
GADLMLIGLDTDTDSLKIHLDGKTISTLEEEICQTIQNGLEKFMYKLIVNNISQIDYVKS
YIGHAERFIGVGIGFKEVHLRNLTYFAHLDAPDLDVGIFTGVSPIVIRFDYVPGAKERAI
NDCERNAISIKNLVDLLHTCSIHSAQIIG

>B9P0U8
YRYESKIKSDKIVPTIQHHENFISKAQIISRKNIDLPLHICSDGRLAYVMRSSRRSHAGA
LFENTVNRWVKTEPNHKDTRYLKVVTYHFSDQGCAAHGSNEELAAKEGAFKEAVENSFCC
GADLMLIGLDTDTDSLKIHLDGKTISTLEEEICQIIQDGLEKFMYKLIVNNISQIDYVKS
YIGHAERFIGVGIGFKEVHLRNLTYFAHLDAPDLDVGIFTGVSPIVIRFDYVPGAKERAI
KDCERNAISIKNLVDLLHTCSIHSAQIIG

>A0A0A1ZL03
YRYESKIKSDEIVPTIQHHEDFISKAQIISRKNIDLPYHICSDGRLAYVMRSSRRSHAGA
LFENTVNRWVKTEPNHKDTRYLKVVTYHFSDQGCAAHGSNDELAAKEGAFKEAVENSFCC
GADLMLIGLDTDTDSLKIHLDGKTISTLEEEICQTIHDGLEKFMYKLIVNNISQIDYVKS
YIGHAERFIGVGIGFKEVHLRNLTYFAHLDAPDLDVGIFTGVSPIVIRFDYVPGAKERAI
KDCERNAISIKNLVDLLHTCSIHSAQIIG

>Q31BY1
FSYESRIKSDEIVPTIQHHEDFINKAQTISRKNIDLPLHICSDGRLAYVMRSSRRSHAGA
LFENTVNRWVKTEPNHKDTRYLKVVTYHFSDQGCAAHGSNVGLAAGEGAFKEAVENSFCC
GADLMLIGLDTDTDSLKIHLDGKTISTLEEEICQTIHDGLEKFMYKLIVNNISQIDYVKS
YIGHAERFIGVGIGFKEVHLRNLTYFAHLDAPDLDVGIFTGVSPIVIRFDYVPGAKERAI
KDCERNAISIKNLVDLLHTCSIHSAQLIG

>2684601652
FKYESKIKSDEIVPTIQHHEDFINKAQTISRKNIDLPLHICSDGRLAYVMRSSRRSHAGA
LFENTVNRWVKTEPNHKDTRYLKVVTYHFSDQGCAAHGSNDKLAAEEGAFKEAVENSFCC
GADLMLIGLDTDTDSLKIHLDGKTISTLEDEICQIIQDGIEKFIYKLVINNISQIDYVKN
YIGHAERFIGVGIGFKEVHLRNLTYFSHLDAPDLDVGIFTGVSPIVIRFDYVPGAKERAI
KDCERNAISIKNLVDLLHTCSIHSAQIIG

>A0A0A2A6H9
YRYESKIKSDEIVPTIQHHKDFINMAQKISRKNIDLPLHICSDGRLAYVMRSSRRSHAGA
LFENTVNRWVKTEPNHKDTRYLKVVTYHFSDQGCAAHGSNDKLAAEEGAFKEAVENSFCC
GAELMLIGLDTDTDSLKIHLDGKTISTLEDEICQIIQDGIEKFIYKLVINNISQIDYVKN
YIGHAERFIGVGIGFKEVHLRNLTYFSHLDAPDLDVGIFTGVSPIVIRFDYVPGAKERAI
KDCERNAISIKNLVDLLHTCSIHSAQIIG

>A2BVL5
FKYESKIKSDEIVPTIQHHEDFINKAQTISRKNIDLPLHICSDGRLAYVMRSSRRSHAGA
LFENTVNRWVKTEPNHKDTRYLKVVTYHFSDQGCAAHGSNDELAAGEGAFKEAVENSFCC
GADLMLIGLDTDTDSLKIHLDGKTISTLDDEICQTIHDGLEKFMYKLIVNNISQIDYVKK
YIGHAERFIGVGIGFKEVHLRNLTYFAHLDAPDLDVGIFTGVSPIVIRFDYVPGAKDRAA
KDCNRNAISIKSLVDLLHTCLIHSAQIIG

>Q7V2C7
YKYESQIKSDRIVPTIQHHEDFINTAQSISKQNINLPTHICSDGRLAYVMRSARRSHAGA
LFENTVNRWVKTEPNHEDTRYLKIVTYHFSDQGCAAHGSDDKLAAKEGAFKEAVENSFCC
GADLMLIGLDTDTDSLKIHLDGNTISSLDDEICQIINVGLDKFVYKLIVNNISQIDYVKK
YIGHAERFIGVGIGFKEVHLRNLTYFAHLDAPDLDVGIFTGVSPIVIRFDYVPGAKERAA
KDCYRNAISIKSLVDLLHTCLIHSAQIIG

>2553543172
YEYEKKTKRDNIVSTIQHNEDFLENAQEISQKNIDLPTHICSDGRLAYVLRSSRRSHAGA
LFENTVNRWIKTEPNNKDTRYLKIVTYHFSDQGCAAHGSNDELAAQEGAFKESVENSFCC
GADLMLIGLDTDTDALKIHLEGHTISTLDEEICNLIYNGMEKFIYKIIKNNISQIDYVKS
YIGHAERFIGVGIGFKEVHLRNLTYFSHLDAPDLDVGIFSGVSPIVIRFDYVPGAKERAI
KDCDRNAISIKDLMDLLHTCLTDSAQIIS

>2636094009
YEYELKTKKDDIVSTIQHNENFLKNAQQISQNNIDLPTHICSDGRLAYVMRSARRSHAGA
LFENTVNRWIKTEPNDKDTRYLKIVTYHFSDQGCAAHGSDDALAAEEGAFRESVENSFCC
GADLMLIGLDTDTDALKIHLDGNTISTLDEEICQLIYKGVEKFIYKLIVNNISQIDYVNE
YIGHAERFIGVGIGFKEVHLRNLTYFSHLDAPDLDVGIFSGVSPIVIRFDYVPGAKERAI
KDCDRNAISIKNLVDLLHTCLTDSAQIIR

>A0A1L5YD73
RGYEIDIKGDRIVPTFQREPDFLTKADSLTKTEFGMPLPICADGRLAYALRSARRSHAGA
LFENTVNRWVKTEPNLSPTRYLKIVLYHFSDKGCAAHGSSAKDAASAGDFRQAIENSFCC
GADLLLIGIDTDTDSIRIHINGTWLDVRDDTIISMVALGMVKFISYLIENNISQIDYVKQ
YLDHAERFIGVGIGFKEIHLRNLTYFAHLDAPDLDVGIFTGVSPIVVRFDYVPRARERAI
KDCQRRAIQEQKLYNMLHILLHSPPESVK

>A0A2H4ZQS3
RGYEIDIKGDRIVPTFQREPDFLNKAENLAKIEFSMPLAICADGRLAYALRSARRSHAGA
LFENTVNRWVKTEPNLSPTRYLKIVVYHFSDKGCAAHGSSAKAAALAGDFRQAIENSFCC
GADLLLIGIDTDSDSIRIHINGTWLDVRDDTIISMVASGMVKFISYLIENNISQIDYVKQ
YIDHAERFIGVGIGFKEVHLRNLTYFAHFNAPDLDVGIFKGISPIVVRFDYVPGARDRVI
EDCKRKAIKDNDLYNMLHMLLQSPAETIK

>A6YIN2
RGYELDIKGDRIVPVLQKEPDFITKAQALAKAEFTMPLTICADGRLAYVLRSSRRSHAGA
LFENTVSRWVKTEPNLASTRYLKIAVYHFSDKGCAAHGSSAASAASAADFRESIEKSFCC
GADFLLIGIDTDTDSIRIHINSAWLDVRDEVIVSMIASGMLKFICQLVENNLSQIDYVRQ
YADHAERFIGVGIGFKEIHLRNLTYFAHLDAPDLDVGIFKGVSPIVVRFDYVPGARERAI
QDCNRRAIQDAELYNMLHILLYSPSEAIK

>A0A5J6PZK6
IDYEERIKGDRIVPLLQREPDFSARAQELARAQFSLPQFICADGRLSSVLRGLRRSHAGA
MFSRSVKRWVGTEPNTEPTSYLKVVVYHFSDQGCAAHGSDDAAAAAAGDFRQAIENGFCC
GADLLLIGMDTDTDAIRVHVDHHWVDGLAQLIAQRVAQGMQRFIALLLEHNISQIDLVRS
YAGHAERFIGVGIGFKEVHLRNLTYFAHLEASDLDVGIFRGVSPIVIRFDYIPGARERAI
ADCEREAMHVGDLCDLLHTLLGEPAETIA

>2574262140
YDYERRVKSDAIVPTLQHEESFETLAQDIARREFALPDTICADGRLRYVLRRARKSYAGA
MFEDSIQKWVETEPNDAPTRYLKVVAYHFSDQGCAAHGSDDTRAATSGDFQRAIQNSFCC
GADLLLIGVDTDTDAIRVHVNGRHVDALAAAIDDAIV-GMAQLIARLIENNLSQIAYVRA
YIGHAERFIGAGVGFEEIQLRNLMYFAYLDTADLDVGIFTGVSPVVVRFDYVPGARERAV
EHCARQALQAADLNELLHVLQDAPIEVLA

>A0A2K8UHQ8
HDYEQGVKSDAIVPTLQHETDFEAQAQAIAQRAFTLPEDLCADGRLRYVLRRARKSYAGA
LFEDSIQKWVEVEPNDAPTRYLKAAVYHHSAEGCAAHGSDDARAAAAGGFQQAIENSFCC
GADLLLMGLDTATDAIRVYVDGRSVDALASEVQEAVT-GMARLIERLIVNNFSQIAYVGT
YIGHAERFIGAGVGFEEIQLRNLMYFAYLHTVDLDVGIFTGVCPTVVRFDYVPGARERAV
GHCRREALKTGELFGLLHILQDAPIEMLS

>L0H0Q7
NDYEQGVKTDSIVPTLQHEPDFESQAQAIARREFELPEDICADGRLRYVLRRARKSYAGA
LFENSVQKWVEVEPNDAPTRYLKVVAYHYSDGGCAAHGSDTAKAASAGGFQQAIENSFCC
GADLLLIGLDTDTDAIRVHVEGRYVDALESDIQDAVT-GMARLIERLIENNFSQIAYVRD
YIGHAERFIGAGVGFEEIQLRNLMYFAYLDASDLDVGIFTECRPVVVRFDYVPGARERAV
TRCRREALQSRDLFGLLHVLQDAPIEILE

>W9V6J6
DRYEQDVKSDAIVPTLQHETDFESRAQDIARREFELPEDICADGRLRYVLRRARKSYAGA
LFDDSVQKWVETEPNDAPTRYLKLVAYHFSDEGCAAHGSDTTKAAAAGGFQQAIENSFCC
GADLLLIGVDTDRDAIRVHVEGRYLDVMESDIQDAVT-GMARLIERLIENNLSQIDSVRG
YIGHAEHFIGAGVGFEEIQLRNLMYFAYLDTQDLDVGIFTGVRPAVVRFDYVPGARDRAV
ARCRREAIKSADLFELLHLMQDAPIEVLA

>2681977279
FGYERDVKADNIVPTLQHEADFEQQAQKIARAQFELPQEVCADGRLRYVLRQSRKSYAGA
LFEDSIQKWTEVEPNDAPTRYLKAVTYHYSDQGCAAHGSDTAKAAQAGAFREAIENSFCC
GADLLLIGLDTDTDAIRVHVEGTAVDALSSAIADAIC-GMAQLVERLIENNLSQIAYVRS
YIGHAERFIGAGVGFEEIQLRNLMYFAYLNTADLDVGIFTGVAPVIVRFDHVPGSRERAE
QHCAREALQADSLAELLHVLQAGSIDLLA

>2656373603
FAYERRVKDDTIVPVLQHEENFEMRAQAIAREQFELPPEVCADGRLRYVLRRARKSYAGA
LFEDSLQKWVETEPNDAPTRYLKAVVYHYSDEGCAAHGSDEQKAAQAGGFQQAVQNSFCC
GADLLLIGMDTDTDAIRVHVDGTGVEAQAVRILERVS-GMARLAARLIANNLSQIDYVRS
YVGHAERFIGVGIGFEEIQLRNLTYFAYMDAPDLDVGIGSRVAPVVVRYDYVPGSRERAV
AHCERRALHSQDLSALLHTLQRGPIEALA

>W0DKD9
FGYERRVKEDNIVPVLQHEEDFETRAQAIARERYELPPEVCADGRLRYVLRRARKSYAGA
LFEDSLQKWVETEPNDAPTRYLKAVVYHYSDEGCAAHGSDEQQAAQAGGFQQAVQNSFCC
GADLLLIGMDTDTDAIRVHVDGAGVEAQEARILERVS-GMARLAARLIANNLSQIDYVRS
YVGHAERFLGIGIGFEEIQLRNLTYFAYMDAPDLDVGIGSRVTPVVVRYDYVPGSRDRAV
AHCERRALHSRDLSALLHTLQRGPIEALS

>A0A7C1CVX5
FDYEQRVKSDAIVPVLQHEADFEARAQCIARDEFELPQTVCADGRLRYVLRRQRKSYAGA
MFEDSLQKWVETEPNDAPTRYLKAVVYHHSDEGCAAHGSDTRRAAEGGGFQQAVENSFCC
GADLLLIGLDTDTDAIRVHVQGRYVDTQAARIAQAVV-GMARLVCQLLENNLSQVEYVRR
YIGHAERFIGAGIGFEEVQLRNLTYFAYLDTQHLDVGIFSKVSPIVVRYDYVPGARERAA
EHCERNALNAADLAELLHTLQGGRIETLG

>A4BLI4
FDYERRIKSDAIVPTLQHEEQFELRAQDLARERFELPEQVCSDGRLRYVLRRMRKSYAGA
LFENSLEKWTETEPNDAPTRYLKAAVYHYSDEGCAAHGSDAAAAARAGAFQQAVQNTHCC
GADLLLIGLDTDTDAIRVHIAGGMIEARDQRIETRVA-GTQRLIARLLENNLSQIEYVRR
YIGHAERFIGAGKGFEEVQLRNLTYFAYLDADDLDVGIFSRVAPVVIRYDYVPGARERAA
EHCQRQAMSAADLIGLIHMLMGGSIEVLG

>A0A1Z4VNN4
FDYEQRVKADAIVPALQHEEDFERQAQAIARERFELPAWICADGRLRYVLRRTRKSYAGA
LFEDSLEKWGETEPNDAPTRYLKAVVYHYSAEGCAAHGSDAVRAAEAGAFQQAVENSYCC
GADLLLIGLDTDTDAIRLHLEGAWVDAAQRRIDARLA-GMLRLLARLLENNLSQIEYVQR
YIGHAERFIGAGKGFEEVQLRNLTYFAYLDAPDLDVGIFSRVGPIVVRFDYVPAARERAV
EHCRRGALAAPALAALLHTLQGGRVEVLD

>A0A426QIE7
FDYEQRVRSDAIVPALQHEEDFETRAQRVARERFELPGWICADGRLRYVLRRMRKSYAGA
LFEDSLAKWGETEPNDAPTRYLKAVVYHYSAEGCAAHGSDAVRAAEAGAFQQAVENSYCC
GADLLLIGLDTDTDAIRLHLAGTWVDAAQVRIDARLA-GMLRLLARLLENNLSQIEYVQR
YIGHAERFIGAGKGFEEVQLRNLTYFAYLDAPDLDVGIFSRVGPIVVRFDYVPGARERAV
AHCRRGALAAPELAGLLHSLQGGRVEVLD

>A0A3B1AR58
FDYERCVKADAIVPVLQHEEGFEVQAQAIAREQFGLPAEVCADGRLRYVLRRARKSYAGA
MFDDSIQKWVETEPNDMPTRYLKVAVYHYSDQGCAAHGSDATRAAQGGAFRQAIENSFCC
GADLLLIGLDTDTDVIRVHVSGRYLDAGDYRITELVT-GMAKLITRLIANNFSQIDYVRA
YIGHAERFIGAGIGFEEVQLRNLTYFAYLDTQDLDVGIFTKVSPIVVRYDYVPGARERAV
KHCARDALTAAKLAELLHTLQGGRIEVLA

>A0A7C1XW64
FDYERRVKADAIVPVLQHEEGFEVQAQAIARKQFDLPAEVCADGRLRYVLRRARKSYAGA
MFDDSIQKWVETEPNDMPTRYLKVAVYHYSDQGCAAHGSDATRAAQGGAFRQAIENSFCC
GADLLLIGLDTDTDVIRVHVSGRYLDAGDYRISELVM-GMAKLITRLLVNNFSQIDYVRA
YIGHAERFIGAGIGFEEVQLRNLTYFAYLDTQDLDVGIFSKVSPIVVRYDYVPGARERAV
KHCARDALTTAKLAELLHTLQGGRIEVLA

>A0A7C5JDD6
FDYERSVKADAIVPVLQHEEDFEVRAQAIAREQFGLPEEVCADGRLRYVLRRARKSYAGA
MFDDSIQKWVETEPDGLPTRYLKVAVYHYSDQGCAAHGSDATLAAQGAAFRQAVENSFCC
GADLLLIGLDTDTDVIRVHVSGRYLDAGEYRIRELVT-GMAKLVTRLIANNFSQIDYVRA
YIGHAERFIGAGIGFEEVQLRNLTYFAYLDAQDLDVGIFSKVAPIVVRYDYVPGARERAI
KRCARDALTSAKLAELLHTLQGGRIEVLA

>A0A257SS29
FDYERRVKSDAIVPALQREHDFESRAQSVARDQFDLPGEVCADGRLRYVLRRVRKSYAGG
LFQDSLEKWTETEPNDEPTRYLKTVVYHYSDEGCAAHGSNAEVAARAGSFQEAVQNAYCC
GADLLLIGLDTDTDAVRIHADGRYVDAVQQRIEARVA-GMRRMIERLIEHNLSQIDYVRR
YIGHAERFIGAGKGFEEVQLRNLTYFAYLDAPDLDVGIFSHVAPIVVRFDYVPGARERAV
EQCRRAAMDVAELIGMLDTLLGGRIEVLG

>2599278882
YAYESGVREDTIIATLQHEEDFERQAQQLASKFYELPALVCADGRLRYVLRKERRSYAGA
MFDDSLEKWVKTEPNDAPTRYLKAVVYHHSDQGCAAHGSDTQKAAQGGGFQQAVQNTHCC
GADCLLIGMDTDTDGIRIHMNGNYIDSLQSWIADFIKRGMARFMAYLLKNNMSQVEYVRG
YIGHAERFIGAGIGFEEIQLRNLMFFAYLNATDLDVGIFTGVSPVVVRFDYVPGARERAE
EHCQRGAFHDSDLTDLLHTLQAGQIEILD

>2837266039
YAYESSVREDNIVPTLQHEANFEQQAQQLARTQFELPDLVCADGRLRYVLRKERRSYAGA
MFEDSLEKWVKTEPNDSATRYLKTVVYHHSDQGCAAHGSDTSKAAQGGAFQQAVQNTHCC
GADCLLIGMDTDTDSIRIHMNGNHVDSLENWITDHIKAGMARFMSYLMKNNMSQVEYVRS
YIGHAERFIGAGIGFEEIQLRNLTFFSYLNATDLDVGIFTGVSPVVVRYDYVPGARERAE
EHCQRDALHNSELTDMLHTLQAGQIEILD

>A0A7K4E3Y7
YNYERSVKEDCIVPTFQHEADFVRQAQKLAHAHFDLPQVVCADGRLRYVLRKARRSYAGA
MFDDSLGKWVETEPNDEPTRYLKAVVYHHSDEGCAAHGSDTRKAAQGGGFQQAVQNTHCC
GADCLLIGMDTDTDAIRIHMSGNYIDSMESWISEHVRAGMARFIAHLLTNNLSQVDYVRS
YIGHAERFIGAGIGFEEVQLRNLTFFAYMNARDLDVGIFTGVSPVVVRFDYVPGARERAE
EHCHRDALHERELSDLLHTLQAGRIAILD

>A0A7K4ET96
FGYERSIKEDSIVPTLQHESDFDSQAQGIARQHFELPATVCADGRLRYVLRKARRSYAGA
MFEDSLEKWVRTEPNDEPTRYLKAVVYHHSDEGCAAHGSDTQKAAQGGGFRQAVENMHCC
GADCLLIGMDTDTDAIRIHMDGKYIDSQIGWLIEHIHFGMARFVAYLLTNNLSQVEYVRN
YIGHAERFIGAGIGFEEVQLRNLTFFAYMNAADLDVGIFTGVSPVVVRFDYVPGARERAE
QHCRRDALHTRELSDLLHTLQAGQIEILD

>2656421434
YRYESDIKTDAIVPTMQHQADFETRAQQLAREQYELPAEICADGRLRYVLRRARKSYAGA
LFEDSLEKWVETEPNDEPTRYLKTVVYHYSDEGCAAHGSDTRRAASAGAFQQAVENTYCC
GADRLLIGLDTDTDVIRIHIDGKYIDTRESWIGDYVA-GMARFITYLVINNLSQIEYVRH
YIGHAERFIGAGIGFEEVQLRNLTYFAYLNAPDLDVGIFSQIAPVVVRYDYVPGARKRAE
AHCRRDALHTADLTDLLHTLQASRIEILD

>A0A5Q0EJJ0
HAYERRIKDDAIVPTLQHGPEFEARAQRLAQERFDLPQQICADGRLRYVLRQARKSYAGA
LFEDSIQKWTEVEPNDAPTRYLKLLSYHFSDQGCAAHGSDTQKAAQAGAFREAIENSFCC
GADLLLIGLDTDTDAIRVHLQGRWLDVAE-SSGEAII-GMARLIERLIDNNRRQIAYVRQ
YIGHAERFIGAGVGFEEIQLRNLMYFAYMDAADLDVGIFTRVEPVILRFDHVPGSRQRAV
QHCARQALQTAELHRLLHLLQPGSIEVLD

>A0A4V3H4P6
FDYEQRTKADAIVPTLQHEADFERRAQALAQEQFALPATICADGRLSYVLRKARKSYAGA
MFEDSIEKWTETEPTDMPTRYMKTVVYHFSDEGCAAHGSDAGRAAQGGAFQTAVENSFCC
GADLMLIGLDTDNDTIRIHMHGRYLDAGDAYVSEQVA-GMQRLMGYLLVNNFSQIEYVRQ
YIGHAERFIGAGIGFEEVQLRNLTYFAYMQAADLDVGIFSKVSPIVVRFDYVPGARERAV
GHCQRAALNDADLASLLHTLQGGRIEVIG

>A0A0S8AEE2
LSYEDEIKQDSIVPTIQHESDFEDQAQRIARERFELPTGVCADGRLRYVLRRARKSYAGA
MFEDSLEKWMEIEPNDAPTRYLKVVAYHFSNEGCAAHGSDTQKAAQAGNFRQAIENSYCC
GADLLLIGVDTDTDSMRVHINGRYVDTKATSIESAIC-GMAQLVIRLIENNLSQIAYVLG
YIGHAERFIGAGVGFEDIQLRNLMYFAYLNAADLDVGIFKGVSPVVVRFDYVPGARERAE
QRCGRQALSEEDLYQLLHVLQNSPLEIFA

>A0A5C2HPV2
AHYETGVKGDAIIPVRQHEPNFETVAQQLVQQQFALPEEICADGRLRYVLRRARKSYAGS
LFEDSLQKWVEVEPNDEPTRYLKVVAYHFSDEGCAAHGSDTEKAAKAGAFQQAIENSFCC
GADLLLLGLDTDTDAIRIHLKGRYVDTLQQTIESAIA-GMARFIQAIAINNLSQIDYVKQ
YIGHAERFIGAGVGFEEIQLRNLMYFAYLNTQDLDVGIFTGVSPIVIRFDYVPGARERAV
EKCQRAAINSAELATLLHTLQDAPLETLH

>2656888321
RDYERSVKSDAIVPTLQQGDHFESMAQAVVQEAFDLPSEVCADGRLSFVLRRERKSYAGA
MFENSVEKWTETEPNDEPTRYLKTVVYHFSDQGCAAHGSDTNKAAQAGAFQQAVESSFCC
GADLLLIGLDTDTDTIRVHVDGNYIDTSYGVLEARVH-GMIKLVCRLVTSNISQIDYVNE
YIGHAERFIGAGIGFEEIQLRNLTYFAYMNTADLDVGIFTGVTPIVIRFDYVPGARDRAE
ANCKRDALRASELAQLLHTLLGETIEVLE

>2687842897
RAYEQSVRADRIVPALHCEPDFTHRAQQLAQREFELPTGICADGRLSYVLRGARKSYAGT
LFEETVEKWVEVEPNDSSTRYLKVVMYHFSDQGCAAHGSDDALAARAGHFRQAIENSFCC
GAALLLIGLDTDTDAIRVHLGGQWVDAQAEGILEAVATGMVRLVARLVENNLSQIEYVRT
YAGHAERFMAVGIGFEEIQLRNLTYFAYLHAPDLDVGIFDGVSPIVVRFDYVPGARERAV
ERARRRALADRPRVELLHRMLGAGLEVVS

>A0A1H7P2X3
RTYDQGVRADQIVPTLHCEPDFTQRAQQLAQREFELPNGICADGRLSYVLRSARKSYAGT
LFEDTVEKWVEVEPNDTATRYLKVVMYHFSDQGCAAHGSDDAQAARAGHFRQAIENSFCC
GAALLLIGLDTDTDAIRVHLRGQSVDAQAEGILEAVATGMVRLVARLVENNLSQIEYVRT
YAGHAERFMAVGIGFEEIQLRNLTYFAYLHAPDLDVGIFDGVRPIVVRFDYVPGARARAV
ERVHRRALADRTRVELLHRMLGAGLEVIS

>W8KWK5
RTYEQGVRADQIVPTLHCEPDFTQRAQQLAQREFELPNGICADGRLSYVLRGARKSYAGT
LFEETVEKWVEVEPNDTSTRYLKVVMYHFSDQGCAAHGSDDGLAARAGHFRQAIENSFCC
GAALLLIGLDTDTDAIRVHLRGQSVDAQAEGILEAVATGMVRLVARLVENNLSQIEYVRT
YAGHAERFMAVGIGFEEIQLRNLTYFAYLHAPDLDVGIFDGVSPIVVRFDYVPGARERAV
ERARRRALADRVRVQLLHRMLGSGLEVVS

>A0A1H9ERC0
QAYETAVKSDRILPVLQRDKGFIGKAQALAEQTFRLPDHVCADGRLSYVLRGARRSFAGA
LFEDTVSKWVEVEPNDAPTRYLKTVVYHFSNEGCAAHGSDDDAAARAGAFRQAVENGFCC
GAALLLIGLDTDTDALRIHVQGRSLDTGHEHILEQVQTGMVTLIARLVENNLSQLDYVVR
YQGHAERFIGVGIGFEEIQLRNLTFFAYLHAADLDVGILGGHPPIVIRFDYVPGARERAI
ARCQQRAVTEAPLIRLLHRLLRGGLERVA

>A0A0U5IEB2
QRYEDRVKTDRIVPVLQHESDFEQHAQSIARAEFDLPDHVCADGRLSYVLRGARKPYAGG
LFENTVSKWGEVEPNDAPTRYLKAVIYHYSDQGCAAHGSNDAAAAQAAAFRRTVENGFCC
GAALLLIGLDTDTDAIRVHVADQSVDAIKTRVAELVHTGMLRLVARLIENNLSQIDYVRQ
YAGHAERFMGVGIGFEEIQLRNLTYFAYLYAADLDVGIFGGVSPIVIRFDYVPGARERAA
TRCRRAALADADLDDLLHRLLGTGIEVVG

>A0A1H3B2R8
QCYEDRVKADRIVPVLQHESDFEQHAQSIARAEFDLPEHVCADGRLSYVLRGARKPYAGG
LFENTVSKWGEVEPNDAPTRYLKTVIYHYSDQGCAAHGSNDAAAAQAAAFRQSVENGFCC
GAALLLIGMDTDTDAIRAHVEGQSVDAIKTRVAELVHTGMLRLVARLIENNLSQIDYVRQ
YAGHAERFVGVGIGFEEIQLRNLTYFAYLYAADLDVGIFGGVSPIVIRFDYVPGARERAA
TRCRRAALADADLDDLLHRLLGTGIEVVG

>A0A495V6C5
QRYEERIKTDRIVPVLQHASDFERQAQSIARDAFDLPEHVCADGRLSYVLRGARKPYAGG
LFENTVSKWGEVEPNDAPTRYLKSVIYHYSDQGCAAHGSDDAAAAQGAAFRQSVENGFCC
GAALLLIGLDTDTDAIRVHVEGQSVDALKTRVAELVHSGMLRLVARLIENNLSQIDYVRQ
YVGHAEHFMGVGIGFEEIQLRNLTYFAYLYAADLDVGIFSGVSPIVIRFDYVPGARERAV
TRCRRAALAGADLADLLHRLLGAGIEVVG

>F9UIH2
QGYEERIKTDRIVPVLQHESDFERQAQSIARAEFDLPEHVCADGRLSYVLRGARKPYAGG
LFENTVSKWGEVEPNDAPTRYLKAVIYHYSDQGCAAHGSNDAAAAQAAAFRQSVENGFCC
GASLLLIGMDTDTDAIRIHVEGQSIDAIKGRVSELVHTGMLRLVARLIENNLSQIDYVRE
YVGHAERFMGVGIGFEEIQLRNLTYFAYLYAADLDVGIFGGVSPIVIRFDYVPGARERAV
TRCRRAALAGADLADLLHRLLGAGIEVVG

>A0A3D4RT89
YRYESSVKQDNIVPVERCDPDFVDRAQQITAQEFELPAHICADGRLSYVLRGARKSYAGS
LFENTVEKWIETEPNDEPTRYLKVVIYHFSDQGCAAHGSDDEAAAREGALRQAIENGFCC
GAGLLLIGMDTDTDAIRVHVNGQWLDVAKARIAELVHLGMLQLIARLIENNLSQIDYVRH
YIGHAERFIGTGIGFEEIQLRNLTYFAYLSAADLDVGIFTGVSPVVVRYDYVPGARERAV
AHCERAALKAPALCSMLHCLRGTPIELVG

>A0A846HPP0
NDYESSVKHDHIVPVERCEPDFVVRAQTIARAEFELPAQVCADGRLSYVLRGRRKSYAGS
LFENTVEKWVETEPNDEPTRYLKVVMYHGSDQGCAAHGSDDAKAASEGAFRQAIENSFCC
GADLLLVGLDTDTDAIRIHVDGHWLDAGKARIEELVHAGMVRLIAGLIENNISQIDYVRQ
YIGHAERFIGAGIGFEEIQLRNLTYFAYLSAKDLDVGIFTGINPAIVRYDYVPGARERAV
EHCERAALKAPQLCAMLHCLRAAPIEIVG

>H8YWN4
FDYEARVKEDRIVPVMQCEPRFEERALELIHSEYELPHEVCADGRLSYVLRAARKSYAGS
LFENTVQKWAETEPNDAPTRYLKTVMYHFSDQGCAAHGSDDELAARAGAFQQAIENTYCC
GADLLLIGLDTDTDAIRVHVDSRWVDGHKEHILELVHAGMLRLIAQLIENNISQIDYVRA
YIGHAERFIGAGIGFEEIQLRNLTYFAYLAAADMDVGIFSGVSPVIVRYDYVPGARERAV
AHCERAALKAPKLCALLHCLRGAPIEVVG

>A0A6I7Q1V8
YAYDSSVRQDVIVPVHRCEPDFVERAQRIARKRVEPPTHICADGRLSYVLRGTRRSYAGA
LFEDTVEKWIETEPNDAPTRYLKAVVYHYSDRGCAAHGSDDAAAARAGALRQAIENSFCC
GADLLLIGMDTDTDAIRVHVDGHWLEATKTRIAELIHAGMVQLIARLIEHNLAQIDYVRQ
YTDHAERFIGTGFGFEEIQLRNLTYFAYLDAADLDVGIFTGIVPVIVRYDYVPGARERAV
AHCERAALKAPKLCALLHCLRQAQIEIVG

>A0A5M8FUK1
AQYDAEVKADRIVPVHRYAPDFTERARRLARDTVELPDHVCADGRLSYVLRGNRKSYAGS
LFENTVEKWVETEPNDAPTRYLKTVIYHFSDQGCAAHGSDDEAAARAGGFRQAIENGFCC
GADLLLIGMDTDTDAIRVHVAGRWLHARDQHLTEAVHGGMVALIARLIENNISQIDLVRQ
YTGHAERFIGAGIGFEEIQLRNLTYFAYLNAADLDVGIFSGVSPVVVRHDYVPGARQRAV
GHVDRAALLAPQLVALLHVLRAHPIEIVG

>2752847266
YQYEQAVKQAGIEAVWQHESDFVGRAQGHARATFELPAEICADGRLRYVLREPRKSYAGA
LFEDSLEKWVETEPNDAPTRYLKVAVYHHSREGCAAHGSDTRRAAQGAAFRQGVENSFCC
GADLLLIGVDTDTDAIRLHLDGDYIDANEGTVQDHLHVGMLRLAARLLCANLAQIDYVRR
YIGHQERFIGMGIGFEEVQLRNLTYFAYLRAQDLDVGIFNGVRPIVIRYDYVPGARARAE
ARCQQAALQQHAYVELLHTLLGASAEVVG

>A0A2A4MQS9
HHYECQVKGSCIEAVIQHGENFVANAQKLAKASFDLPEHICADGRLRYVLRKVRKSYAGA
MFDDSLQRWVKTEPNDAPTRYLKVAAYHFSQEGCAAHGSNVELAAKGADFRQGVENSFCC
GADLLLIGIDTDTDIVRLHLDGGYIDSADSTIRSYLHLGMLKLASYVLRRNLSQIDYVRQ
YIGHNECFIGMGIGFEEVQLRNLTYFAYLQTKDIDVGIFTGVNPIVIRNDYVPSARERAK
ARCEQAALRNSDYAELLHTLLNGRTEMVG

>A0A3B1A7Z2
FAYEQQVKQARIEPVMQHEGDFEVQAQRFVNSEFELPATVCADGRLRYVLRKSRKSYAGA
MFEDSLQKWSETEPNDAATRYLKVAVYHHSQEGCAAHGSDTQRAADAADFRQGVENTFCC
GADLLLIGLDTDNDVIRLHLDGSYVDAAEAVICEYLKLGMVRLAARLLCGNLSQIDYVRQ
YIGHQECFIGMGIGFEEVQLRNLTYFAYLKAKDMDVGIFTGANPIIIRHDYVPGARVRAV
ARCHQTALRNSEYEELLHTLLDAKAETIG

>A0A3B0YT17
YRYEQKVKQANIESCLQHTEDFISRSQLVAREQFDLPEAVCADGRLRYVLRKSRKSYAGA
MFDDSLQKWVETEPNDAATRYLKVAVYHYSAEGCAAHGSDAVKSAEGAAFQQGVENTFCC
GADLLLIGVDTDNDVIRIHLGGSYVDCND-AIYDFIVAGMLRFITKLFHNNILQVNYVRE
YIGHQECFIGMGIGFEEIQLRNLTYFAYLKAKDLDVGIFSGVSPIIIRNDYVPGARERAV
NRCHQAALKHKSLYDMLHTLMDSCVETVG

>A0A2A4W581
HAYESRSKADKIEPVYQHDSNFIIKAQELGRLLLELPEHFCADGRLSYVLRKGRKSYAGA
MFEDSLQKWVEVEPNSEPTRYLKAAVYHYSLEGCAAHGSDAGKAAEGAAFQQGVQNSFCC
GADLMLIGIDTDNDVIRIHCNGNYIDAQESVISELIKAGLVKFMARLLFNNISQIDYVRK
YIGHQERFIGMGVGFEEIQLRNLTYFAYLKARDVDVGIFTGIKPAVIRYDYVPGARERAV
AKVECQAMAAPEQTQLIHTMLGNSIEVVG

>A0A7C1WGB8
FAYESRCKADKIEPVFQHDSNFIIKAQELARLLLELPEHFCADGRLSYVLRKGRKSYAGA
MFEDSLQKWVEVEPNSEPTRYLKAAVYHYSLEGCAAHGSDAAKAAEGAAFQQGVQNSFCC
GADLMLIGIDTDNDAIRIHCSGNYIDAQAAIISELIKEGLVKFMARLLFNNISQIDYVRN
YIGHQERFIGMGVGFEEVQLRNLTYFAYLKATDVDVGIFTGIKPAVIRYDYVPGARERAV
AKVHCQAMAAPEQTQLIHTMLDNSIEVVG

>A0A1G5AAL2
LAHEAQVKEDRIEPFLQHEADFTDRAQAMARAEFELPRRVCSDGRLRYVLRGLRKSFAGA
NFETSLRRWVETEPNDAPTRYLKIAVYHFSEQGCAAHGSDTAVAAAAADFQEAIENSFCC
GADLLLVGLDTDTDAIRVHPEGRYVESEAERVGEEVVGGMQRFVAGLLENNFAQIAYVRA
YIGHNERFMGVGMGFEEVQLRNLTYFAYLQAPDLDVGIFSGVEPVVLRFDYVPGARERAE
ARTRREALRGPRLAELLHTLLNGTLEVIG

>A0A1I1S7I3
FTHEQGTREDRIEPVMREDADFQQRAQAEAEAGFRLPEGLCSDGRLRYVLRETRKSFAGA
LFENGLQRWIRTEPTEAGTRYLKVAVYHFSDQGCAAHGSDTDQAMRAADLRATIDNSFCC
GEELLLVGLDTDTDAVRIHPDGVRVDAASERVRDRVAAGLQRLVAGLLENNLAQIAYVRR
YIGHQERFVAVGRGFEEVQLRNLTYFAYLNAPDLDVGIFSGVQPVVVRFDYVPGARERAV
EQCRRAALRQADRVAELHTLTGATIEVLG

>2730884768
GDYERRVRQAAIEPVLPQDAEFVRRAQHEARSRFELPVSLCSDGRLGYVLRGGRKAHAGA
LFEEAVRRWTETEPNEAPTRYLKVVAYHHSDQGCAAHGSDDARAAAAGAFREAIENSYCC
GADILLIGIDTDTDHIRVHLAGRHLDSGPQHIRAAVAPGMQRLVARLIEHNLEQLDHVAA
YAGHQERFIGVGGDLAEVQLRNLTFFAFMRAADLDIGIFRRLEPIVVRFDYVPGARARAV
ERCAREAIARPELVALLHTWSGGRIESVG

>2832226929
GDYERRVRQAAIEPALPQDAEFVRRAQHEARSRFELPVSLCSDGRLGYVLRGVRKAHAGA
LFEEAVRRWTETEPNEAPTRYLKVVAYHYSDQGCAAHGSDDARAAAAGAFREAIENSYCC
GADILLIGIDTDTDHIRVHLAGRHLDSGPQHIRAAVAPGMQRLVARLIEHNLEQLDYVRA
YAGHQERFIGVGGDLSEVQLRNLTFFAFMRAADLDIGIFRRLEPIVVRFDYVPGARARAV
ERCAREAITRPELVALLHTWSGGRIESVG

>W0E785
GDYERRVRQAAIEPALPQDAEFVRRAQHEARSRFELPVSLCSDGRLGYVLRGVRKAHAGA
LFEEAVRRWTETEPNEAPTRYLKVVAYHYSDQGCAAHGSDDARAAAAGAFREAIENSYCC
GADILLIGIDTDTDRIRVHLVGRHLDSGPQHICAAVVPGMQRLVARLLEHNLEQLDHVAA
YAGHQERFIGVGGDLAEVQLRNLTFFAFMRAADLDIGIFRRLEPIVVRFDYVPGARARAV
ERCAREAIARPELVALLHTWSGGRIESVG

>A0A6G7VG60
YDYEQRVKGARIVPSRLPDEGFEDWAQVQARQLFQLPQNVCSDGRQRYVLRGARRANAGA
MFEEALGRWSNVEPNDSPTRYLKVLVYHYSDEGCAAHGSNTREAAKAGAFREAVENTYCC
GAEVLLLGVDTDTDRLRIHLQGRFIDAGADLIRERLPAGMQRLMARLIEGNISQLDYVRA
YIGHEERFIGVGMDFPEIHLRNLTYFSFLRTCNLDVGIFKRVSPIVIRSEYVPGARERAI
SHCERSAIAQPDLVMLLYTYW-GSLEPVG

>A0A6N8EI24
WAYEQRIKDARIVPTRVPDAGFEDWAQAEARRTFELPESVCSDGRLRYVLRGARRANAGA
LFEEALGRWSTVEPNDAPTRYLKVVVYHYSDHGCAAHGSDTRQAAAGGAFREAVENSYCC
GAEGLLIGIDTDTDRLRLHLRGRFVDAGAELIRERVPAGMQRLIARLIEHNISQLDYVRD
YIGHEERFIGVGMDFAEIHLRNLTYFSFLRSCNLDVGIFTQVAPIVIRFEYVPGARERAI
DRCERGAIAQPDLAELLHTYWNGRLEPVG

>A0A850RMW6
WAYEQRIKDARIVPTRVPDAGFEDWAQAEARRTFELPESVCSDGRLRYVLRGARRANAGA
LFEEALGRWSAVEPNDAPTRYLKVVVYHYSDHGCAAHGSDTRQAAAAGAFREAVENSYCC
GAEGLLIGIDTDTDRLRLHLRGRFVDAGAELIRERVPAGMQRLIARLIEHNISQLDYVRD
YIGHEERFIGVGMDFAEIHLRNLTYFSFLRACNLDVGIFKQVEPVVLRFEYVPGARERAI
ERCEREAIAQPDLAELLHTYWNGRLEPVG

>D3RQ45
WAYEQRIKDARIVPTRVPDAGFEDWAQAEARQKFELPESVCSDGRLRYVLRGARRANAGA
LFEEALDRWSSVEPNDAPTRYLKVVVYHYSDHGCAAHGSDTRQAAAAGAFREAVENSYCC
GAEGLLVGIDTDTDRLRLHLRGRFVDAGAELIRERVPAGMQRLIARLIEHNISQLDYVRD
YIGHEERFIGVGMDFAEIHLRNLTYFSFLRACNLDVGIFKQVDPVVIRFEYVPGARERAI
ERCEREAITQPDLAELLHTYWHGRLEPVG

>A0A811C073
WAYEQRIKGARIVPTRVPDAGFEDWAQAEVRRTFELPESVCSDGRLRYVLRGARRANAGA
LFEEALERWSAVEPNDAPTRYLKVVVYHYSDHGCAAHGSDTRQAAAAGAFREAVENSYCC
GAEGLLIGIDTDTDRLRLHLRGRFVDAGAELIRERVPAGMQRLIARLIEHNISQLDYVRD
YIGHEERFIGVGMDFAEIHLRNLTYFSFLRACNLDVGIFRQVEPIVLRVEYVPGARERAI
ERCEREAIAQSDLADLLHTYWHGRLEPVG

>A0A6M0K7R1
RAYETGIKDAHIVPTRQHEPDFETWAQEEARKAVTLPADVCSDGRLSYVLRGARKSYAGA
TFEEALQRWSSVEPNDAPTRYLKVVAYHYSDQGCAAHGSDTRKAATAGAFRKAVESSYCC
GAEVLLIGIDTDTDRLRVHFAGRFVDAGGDRIRDAIPAGMQRLMARLIENNLSQIDYVRA
YAGHEERFIGVGTDFEEIHLRNLTYFAFMKAPNLDVGIFRKVSPIVLRFDFVPGARERAI
QRCAREAIGAPELAELIQTYWPGPIECVG

>A0A6P1E612
RSYETGIKDARIVPTRQHEPGFETWAQEESRKTFELPAEVCSDGRLSYVLRGARKSYAGA
LFEEALQRWSSVEPNDAPTRYLKTLVYHYSDQGCAAHGSDTRKAAAAGDFRRAVESSYCC
GAAVLLVGIDTDTDRLRLHLTGRFVDAGGDRIRDVIPAGMQRLMARLVENNVSQIDYVRA
YAGHEERFIGVGADFEEIHLRNLTYFAYMRATDLDVGIFRRVAPIVLRFDYVPGGRERAI
QRCAREAIGAPDLTKLIQTYWHSPIECVG

>G2E6U8
WAYETRVKGAQIAPTRQHAPDFERSAQESARAAFALPDDVCADGRLSYVLRGTRRSSAGA
LFEEALQRWEAVEPNDAPTRYLKVAAYHYSDQGCAAHGSDTRAAASAGAFRLAVENTHCC
GAATLLIGIDTDTDRLRIHLAGRLIDAGGERIREAIPAGLQDLMARLIENNLSQIDYVRT
YAGHQERFIGVGTDFEEVHLRNLTYFAFMRAHNLDVGIFRRVAPIVLRFHYVPGARERAV
QRCAREAILKPDLAELIQTYWAGPIDCVG

>A0A7X2D567
FAYDSGVKDDRIEPTALGQGDVVTAAQGIARAEFDLPAPICADGRLSQVLRGCRRSHAGA
LFEDSVQKWVEVEPTHRPTRYLKVVVYHTSDQGCAAHKGDTTAAARAGGFRQAVESGFCC
GADLLLVGLDTDSDAIRLHIDGDPLDVRDAWIRERLRAGMVRFCARLVAGNLSQIDLVAA
YIGHAERFIGLGIGFEEIQLRNLTYFAYLHAADLDVGVLGGAPPVIVRFDYVPGARDRAI
ERARRAALHAPDLVARLHTARGAALEVDG

>2504637621
ISYERSVKDDRIEPVIQFEIDFASQAQEIADREFELPFDLCADGRLRSVLRNKRKSYAGA
VFDDNVQKWTEVE-SISGSRYLKGVVYHFSDEGCAAHGSKDDQAALAGAFREAIEHTHCC
GADLLLIGVDTATDSIRVHVNGSHLSSIEDQIQQAVETGLKRFVGALIENNLSQIELVKA
YIGHAERFIGVGVGFEEIQIRNLMYFAYLKASDIDVGIFKSISPAIVRFDYIPGARERAM
NRCQQEATIKPQHADSIHILKESPIEIID

>2510459860
LAHEQAVKGAAIIPAQQHEADFLERAQRVAHTDFLLPAGICSDGRLRYILRDARKAYAGA
MFEANVKRWIETEPVDAGTRYLKIAVYHWSDEGCAAHHSSERDAAEAGEFRQAIENSFCC
GADTLLIGVDTDTDGIKVHVDGRCVSNLTSKVYQAIAEGMRRLIATLLINNLSQIEYVCG
YIGHNERFISVGDGFEEFQVRNLAYFVYLHGPDLDVGIFSTVLPVAIHFRYVPGSRERTV
ERCQRAAIEAAELHRLLVCGMGSPIEPVE

>A0A5J6VQW0
LAHEQAVKGAAIIPAQQHEADFLERAQRVAHTDFMLPAGICSDGRLRYILRDARKAYAGA
MFEANVKRWIETEPVDAGTRYLKLVVYHWSDEGCAAHHSNERDAAEAGEFRQAIENSFCC
GADTLLIGVDTDTDGIKVHVDGRWVSNLTSKVYQAIAEGMRRLIATLLINNLSQIEYVCG
YIGHNERFISVGDGFEEFQVRNLAYFVYLHGPDLDVGIFSKVLPVAIHFRYVPGSRERTV
ERCQRAAIEAAELHRLLVCGMGSPIEPVE

>2579864188
LAHEQAVKGAAIIPAQQHEADFLERAQRVARADFELPSGICSDGRLRYILRDARKAYAGA
MFEANVKRWIETEPVDAGTRYLKIVVYHWSDEGCAAHHSNERDAAEAGEFRQAIENSFCC
GADTLLIGIDTDTDGIKVHVDGRWVSNLTSKVYQAIAEGMRRLIATLLINNLSQIEYVCG
YIGHNERFISLGDGFEEFQVRNLAYFVYSHGPDLDVGIFSKVLPVAIHFRYVPGSRERTV
ERCQRAAIEAAELHRLLVCGMGSPIEPVE

>2579866991
LTHEQAIKGAAIIPACQREADFLERAQRIARADFELPVGICSDGRLRYILRDARKAYAGA
MFEANVKRWIETEPVDAGTRYLKIVVYHWSDEGCAAHHSNERDAAEAGEFRQAIENSFCC
GADTLLIGVDTDTDGIKVHVDGRWVSNLTSKVYQAIAEGMRRLIATLLINNLSQIEYVCG
YIGHNEQFISVGDGFEEFQVRNLAYFVYLHAPDLDVGIFSKVQPVAIHFRYVPGSRERTI
ERCQRAAIEAAELHRLLICGMGSPIETYD

>E6QCF9
LAHEQAIKGAAIIPAQQHEADFPERAQRLADADFTLPAGICSDGRLRYILRDARKAYAGA
MFEANVKRWIETEPVDAGTRYLKIVVYHWSDEGCAAHHSNERDAAEAGEFRQAIENSFCC
GADTLLIGVDTDTDGIKVHVDGRWVSNLTSKVYQAIAEGMRRLIATLLINNLSQIEYVCG
YIGHNERFISVGDGFEEFQVRNLAYFVYLHGPDLDVGIFSRVLPVAIHFRYVPGSRERTV
EHCQRAAIESAELHRLLVCGMGSPIEALA

>2745779131
LAHEQAIRGAAIIPALQHEADFPERAQRLADADFTLPVGICSDGRLRYILRDARKAYAGA
MFEANVQRWIETEPVDAGTRYLKIVVYHWSDEGCAAHHSNERDAAEAGEFRQAIENSFCC
GADTLLIGVDTDTDSIKIHVDGRWVGNLTNKVYQAIAEGMRRLIATLLINNLSQVEYVCG
YIGHNERFISVGDGFEEFQVRNLAYFVYLHVPDLDVGIFNKVQPVAIHFRYVPGSRERTV
ERCQRAAIEAAELHRLLVCGMGSPIETVE

>2837059815
LAHELAVKGDAIVPVLQHETDFSERAQTIAREQFELPAQICSDGRLRYILRGARKAYAGA
MFDANVKRWIETEPVDAGTRYLKVAVYHWSDEGCAAHCSNVTAAAEAGEFRQAIENSFCC
GADILLIGVDTDTDAIKVHVNGRYVDNIESKVYQAIAEGMRRLIATLLINNLSQIEYVCS
YIGHAERFISVGDGFEEFQLRNLAYFAHLHAPDMDVGIFTKISPAAIHFRYVPGCRERTV
ERCQRAAIEGQSLAQLLVCGMGSPIELVE

>A0A1Y0G6F3
LAHELAVKGDAIVPVLQHETDFSERAQTIAREQFELPERICSDGRLRYILRGARKAYAGA
MFDANVKRWIETEPVDAGTRYLKVAVYHWSDEGCAAHCSNVTAAAEAGEFRQAIENSFCC
GADTLLIGVDTDTDAIKVHVAGRHVDNIESKVYQAIAEGMRRLIATLLINNLSQIEYVCS
YIGHAERFISVGEGFEEFQLRNLAYFAHLHAPDMDVGIFRKASPVAIHFRYVPGCRERTV
ERCQRGAIEATELVQLLVCGMGSPVELVE

>A0A7Y4S5N1
LAHELTVKGDAIVPVLQHEPDFAERAQAIALEQFELPAQICSDGRLRYILRGARKAYAGA
MFDANVKRWVETEPVDAGTRYLKVVVYHWSNEGCAAHCSNVTVAAEAGEFRQAIENSFCC
GADILLIGVDTDTDAIKVHVNGRYVDNIESKVYQAIAEGMRRLVATLLINNLSQIEYVCS
YIGHAERFISVGDGFEEFQLRNLAYFAHLHAPDMDVGVFTKIKPAAIHFRYVPGCRERTV
ERCQRAAIEAQDLAQLVMCGLGSPIELI-

>A0A809SFJ4
LAHEHRVKGDAIVPVMQHEPDFIERAQRIALEQFELPAQICSDGRLRYILRGARKAYAGA
MFDANVKRWVETEPVDAGTRYLKVVVYHWSDEGCAAHCSNVTLAAEAGEFRQAIENSFCC
GADILLIGVDTDTDAIKVHVNGRYVDNIESKVYQAIAEGMRRLIATLLINNLSQIEYVCS
YIGHAERFISVGDGFEEFQLRNLAYFAHLHAPDMDVGIFTKVNPAAIHFRYVPGCRERTV
ERCRRAAIEGQELAQLIVCGLGSPIELIA

>A0A1J5RLK4
LVHELAVKGDAIVPVLQHEADFTERAQAIARAQFELPAQICSDGRLRYILRGAKKSYAGA
MFDANVKRWIETEPVDAGTRYLKVAVYHWSNEGCAAHCSNVTAAAEAGEFRQAIENSFCC
GADTLLIGVDTDTDAIKVHVAGRFIDNVESKVYRAIADGMRRLIASLLINNLSQIEYVCG
YIGHAERFISVGDGFEEFQLRNLAYFAHLHAPDMDVGIFSNVRPVAIHFRYVPGCRERTM
ERCRRAAIETAELSRLLVCAMGSPIEPVE

>E6PLS6
LVHELAVKGDAIVPVLQHEADFTERAQAIAREQFELPAQICSDGRLRYILRGAKKSYAGA
MFDANVKRWIETEPVDAGTRYLKVAVYHWSDEGCAAHGSNVTAAAEAGEFRQAIENSFCC
GADTLLIGVDTDTDAIKVHVAGRFIDNIESKVYRAIAEGMRRLIASLLINNLSQIEYVCG
YIGHAERFISVGDGFEEFQLRNLAYFAHLHAPDMDVGIFKKVSPIAIHFRYVPGCRERTV
ERCQRGAIEAADLAQLLVCGMGSPIELVE

>A0A4V2W2W1
LEHEQTIKGDAIVKVLQHEADFTERAQVIAREQFELPARICSDGRLRYILRGARKAYAGA
MFDANVKRWIETEPVDAGTRYLKVAVYHWSDEGCAAHCSNVTVAAEAGAFRQAIENSFCC
GADTLLIGVDTDTDAIKVHIAGRFVDNIENKVYQAIAEGMRRLITSLLINNLSQIEYVCS
YIGHAERFISVGDGFEEFQLRNLAYFAHLHAPDMDVGIFTKVNPAAIHFRYVPGCRERTV
ERCQREAIEAADLAKLLVCGMGSPIELVE

>A0A3M8QXG9
LAHELTVKGDGIVPVQQHEADFVERAQAIARADFELPAGICSDGRLRYVLRGARKAYAGA
MFDANVKRWIETEPVDAGTRYLKVVVYHWSDEGCAAHGSNVTDAAEAGEFRQAIENSFCC
GADTLLIGVDTDTDAIKVHVDGRAVYNLESKVYQAIAEGMRRLIATLLINNLSQIEYVCG
YIGHNERFISVGDGFEEFQVRNLAYFAHLHASDLDVGIFSKVLPVAIHFRYVPGCRERTM
ERCRRAAIEIAELSRLLVCGMGSPLEAVE

>A0A845U399
LAHEQTVKRDAIVPIQQHESDFVERAQAIAHADFELPAGICSDGRLRYVLRDARKAYAGA
MFEANVNRWIATEPVDAGTRYLKVAVYHWSDEGCAAHGSNATDAAEAGEFRQAIENSFCC
GADTLLIGVDTDTDAIKVHVNGRAVDNLLTKVYQAIADGMRRLIATLLINNLSQIEYVCG
YIGHNERFISVGDGFEEFQVRNLAYFAHLHAPDLDVGIFSKVMPVAIHFRYVPGCRERTV
EHCQRAAIEAAELSRLLVCGMGSPLEPVE

>A0A0R0LK83
LAHELKIKNDAIVQVLQHEPDFEQRAQVIALEQFELPADICSDGRLRYILRGARKSYAGA
MFEANVKRWIETEPVDAGTRYLKVAVYHWSNEGCAAHGSNAADAAEAAEFRQAIENSFCC
GADSLLIGVDTDTDAIKVHIDGRFVDNIDSKLHRAIAEGMRRLIASLLINNLSQIEYVCS
YIGHAERFINVGEGFEEFQMRNLAYLAHLHAPDMDVGIFKKIKPIAIHYRYVPGCRERSA
DRCKREAIEKFDLAELLVFSLGSPIELVE

>A0A7Y3JKL9
LAHEVKIKNDAIVQVLQHEPDFEQRAQAIAREQFELPADICSDGRLRYILRGARKAYAGA
MFDANVKRWVETEPVDAGTRYLKVAVYHWSNEGCAAHGSNVTAAAEAGEFRQAIENSFCC
GADNLLIGVDTDTDAIKVHIDGRFVDNIESKLHRAIAEGMRRLIASLLINNLSQIEYVCS
YIGHAERFINVGEGFEEFQMRNLAYLAHLHAPDMDVGIFTKVKPIAIHYRYVPGCRERSA
ERCQRAAIEGPDLAALLACSMGSPIELVE

>A0A521QEA1
LAHELKIKNDAIVQVLQHEPDFEERAQTIAREQFELPAQICSDGRLRYILRGARKAYAGA
MFDANVKRWVETEPVDAGTRYLKVAVYHWSNEGCAAHGSNVIAAAEAGEFRQAIENSFCC
GADNLLIGVDTDTDAIKVHIDGRFVDNIESKLHRAIAEGMRRLIASLLINNLSQIEYVCS
YIGHAERFINVGEGFEEFQMRNLAYLAHLHAPDMDVGIFTKVKPVAIHYRYVPGCRERSA
ERCRRAAIGGPDLAELLVCGMGSPIELVE

>A0A139BQ16
LAHELKIKNDAIVQVLQHEPDFEERAQKISREQFELPEQICSDGRLRYILRGARKAYAGA
MFDANVKRWVETEPVDAGTRYLKVAVYHWSNEGCAAHGSNVTAAAEAGEFRQAIENSFCC
GADNLLIGVDTDTDAIKVHIDGRFVDNIESKLHRAIAEGMRRLIASLLINNLSQIEYVCS
YIGHAERFINVGEGFEEFQMRNLAYLAHLHALDMDVGIFTKVKPVAIHYSYVPGCRERSA
ERCQRTAIEGPDLAELLVCSMGSQIELVE

>A0A401JI08
LAHELSVKGDNIVPVLQHEVDFSDRAQQIAREQFELPAQICSDGRLRYILRGARKAYAGA
MFDANVKRWIETEPVDAGTRYLKVVVYHWSDEGCAAHCSNVTKAAEAGEFRQAIENSFCC
GADTLLIGVDTDTDAIKVHIKGRFIDNMESKIYRAIAEGMRRLIATLLINNLSQIDYVCS
YIGHAERFISVGDGFEEFQLRNLAYFAHLYATDMDVGIFGKIKPAAIHYRYVPGCRERTV
ERCRRMAIESTSLSQLLVCGMGSPIERVD

>A0A512LCJ2
LAHELSIKDDAIVPVLQHEVDFSDRAQQIAREQFELPAQICSDGRLRYILRGARKAYAGA
MFDANVKRWVETEPVDAGTRYLKVVVYHWSDEGCAAHCSNVTRAAEAGEFRQAIENSFCC
GADTLLIGVDTDTDAIKVHIKGRFIDNMDSKIYQAIAEGMRRLIATLLINNLSQIDYVCS
YIGHAERFISVGDGFEEFQLRNLAYFAHLYATDMDVGIFGKIKPAAIHYRYVPGCRERTV
ERCRRMAIESTSLSQLLICGMGSPIERVE

>2639306181
LAYEKTIKEANIIPVLQHAAEFVAQAQAIANQEFDLPSRICSDGRLRYILRGASKSYAGA
MFEANVKRWIETEPVDAGTRYLKMVVYHTSDEGCAAHGSNEVRAAEKGEFRQAIENSFCC
GADTLLIGVDTATDAIKVHVDGRAVDNLANKVYQAIAEGMRRLIATLLINNLSQIEYVCG
YIGHNERFISVGDGFEEFQLRNLAYFAHLHAPDMDVGIFKKVNPIAIHFRYVPGCRERTV
ERCQRAALELGELARLLVCGMGSPIESIE

>T0Z207
LAYEKTIKEANIIPVLQHAAEFVAQAQAIANQEFDLPSRICSDGRLRYILRGASKSYAGA
MFEANVKRWIETEPVDAGTRYLKMVVYHTSDEGCAAHGSNEVRAAEKGEFRQAIENSFCC
GADTLLIGVDTATDAIKVHVDGRAVDNLANKVYQAIAEGMRRLIATLLINNLSQIEYVCG
YIGHNERFISVGDGFEEFQLRNLAYFAHLHAPDMDVGIFKKVNPIAIHFRYVPGCRERTV
ERCQR-----SNCATW-----GKACW---

>A0A1M4X9W8
MACEAMVRGAAIEPTLQREESFVESAQSIARAEFELPARICSDGRLRYILRATKKAYAGA
MFEDNVARWIETEPVDAGTRYLKIVVYHYSDEGCAAHGSDERLAAKAGEFRQAIENSFFC
GADTLLIGVDTDTDSIRVHINGRWVCNLRTKVFEAIAGGMRRLIATLLINNLSQVEYVCG
YIGHNEQIISVGDGFGEFQVRNLAYFVYLHVQDLDVGIFTRVEPISIHFRYVPGSRERSI
ERCRRDAIKSKELYQLLICGAGSPIEPIE

>2515665332
AYCEESVKGDAIVPALPRDADFPERAQALAQARYALPAAICADGRLRYILRSSHKAYAGA
LFETDVRHWMAAEPSDANTRYLKVAVYHISAEGCAAHGSNEHRAIDAAQFRQAIENSFCC
GADLLLIGVDTDTDAIRIHTQGRYVDNAQDAVHEAIAEGMRRLIANLLINNLSQIDYVQE
YVGHAERYISVGDGFEEVQLRNISYYSHLHAAHLDVGIFKGLKPIAVHYRYVPGARERTI
EKVRRAAIGAPDLSGLLICQLGSPLELVD

>2523765253
AFCERSVKGDIIVPTLQHEPDFPARAQALAMKQHTLPADICADGRLRYILRTSRTAYAGA
MFESDVSHWVATEPTDAGTRYLKVAVYHTSQEGCAAHGSNEHKAMEAAQFRQAIENAFCC
GADLLLIGVDTDTDAIKVHVDGRFVDNAKNAVYEAVAEGMRRLIINLLINNFSQIEYVKE
YLGHAERYVSVGDGIEEVQMRNVAYYAHLNAADLDVGIFKGVKPIAIHYRYVPGSRERAV
AKAQRAAIQAAALHAMLACHLGSPIEDVE

>A0A4R1B6F1
AHCEDAVKGEAIVPTLQHLEDFPARAQAIARDEYTLPEEVCADGRLRYILRTSNKAYRGT
LFESDVRDWVSTEPTDAGTRYLKIAVYHGSDQGCAAHGSNEHKAVEAAQFRQAIQNSFCC
GADILMIGVDTDNDTIKIHVKGRYIDNAKDAVYETIAEGMRRLIANLLINNFSQIEYVAD
YVGHAERFISVGDGFEEVQMRNIAYYAHLSAPDMDVGIFKGVKPVAIHYRYVPGARERVV
DKTYRDAILAPDLAALLICHLGSAMEELE

>A0A4R3JW52
AHCEDSVKGEAIAPTLQHLDDFAGRAQALARQQYELPQGICADGRLRYILRTSRKAYAGA
LFETDVRHWVSTEPTAAGSRYLKVAVYHTSNEGCAAHGSNEHKAIEAAQFRQAIENAFCC
GADILLIGVDTDTDAIKVHVRGRYVEAMADAVYEAIAEGMRRLIAHLLINNFSQIEYVAE
YIGHAERFISVGDGFEEVQMRNVAYYAHLHAADMDVGIFKGVKPIAIHYRYVPGSRERAA
AKARRDAIRAPELAAFLACHLGSPIETVE

>A0A838LVM9
ARCEESVKGDAIVPTLQHEQDFAERAQAMIEERHRLPDNICADGRLRYILRTSRKAYAGA
LFETDVRHWGETEPTEASTRYLKVAIYHYSAEGCAAHGSDDNKAIEAAQFRNAIENAYCC
GADLLLIGVDTDTDAIKLHVNGRFVDNASDAVHEALAEGMRRLIVNLLINNLSQIEYVRD
YIGHAERYINVGDDLKEMQMRNVAYYAHLHVADMDVGIFSGVKPAAIHYRYVPGARERAT
AKARRDALHAAELHALLVCHLGSPIETIE

>A0A0A1H5N0
AHCEESVKGARIVPALQATADFAERAQGVVRDACELPARICADGRLRYILRSSRKAYAGA
LFEVDVRNWTATEPSDAGTRYLKVAVYHFSDEGCAAHGSNDHQAIDAAQFRQAIENAFCC
GADILLIGVDTDTDAVRIHVRGRFVDNAEDAVYESVAEGMRRLIVNLLINNLSQIDYVEE
YIGHAERYISVGDGFEELQMRNVAYYAHLHAADMDVGIFRKLAPIAIHYRYVPEARERAT
EKARRDAIRNPALTADLQCRLGSPIEIVV

>M1GLA5
AQCEESVKGARIVPALQATADFAERAQGVVRDACELPARICADGRLRYILRSSRKAYAGA
LFEVDVRNWTATEPSDAGTRYLKVAVYHFSDEGCAAHGSNDHQAIDAAQFRQAIENAFCC
GADILLIGVDTDTDAVRIHVRGRFVDNAEDAVYESVAEGMRRLIVNLLINNLSQIDYVQE
YIGHAERYISVGDGFEELQMRNVAYYAHLHAADMDVGIFSKLAPIAIHYRYVPEARERAT
EKARRDAIRHPALAADLQCRLGSPIEIIV

>A0A6S6TQR2
AHCEDSVKGDAIVPTLPYGADFIQRAQQVANQNFELPEHMCADGRLRYILRSSRKAYAGA
LFETDVHHWEETEPTDAGTRYLKVAVYHTSDQGCAAHGSNEHTARDSAQFREAIENTFCC
GADILLIGVDTDTDAIKIHVNGRVIDNMQDVVYEAIPQGMRKLIANLLINNLSQIDYVAD
YIGHAERYISVGDGFDEVQMRNVAYYAHLQVADMDVGIFTGIKPIAIHYRYVPGSRERTC
AKAKRMAIRNSDLDTMLFCHLGSPIETVE

>A0A317CQ01
AHCEDSVKGDAILPTLSYGPDFVESAQRIARQTFDLSEEICADGRLRYILRSSRKAYAGA
LFETDVHHWEETEPTESGTRYLKIAVYHTSDQGCAAHGSNEHAALDGAQFREAIENTFCC
GADILLIGVDTDSDAIKVHVKGRVVDNAQDAIYEAIPQGMRKLIANLLINNLSQIEYVED
YIGHAERYISVGDGFDEVQMRNIAYYAHLHVADMDVGIFTGVTPIAIHYRYVPGSRERTV
VKAKRAAIREADLDGLLVCHLGSAIETVG

>A0A8A9E6K3
AHCEDSVKGDLIAPTMPRGAGFAGQAREIAAQWYALPERICSDGRLRYILRSSRKSYAGT
LFETDVHHWEETEPSDAGTRYLKIAVYHTSSEGCAAHGSNERKAMEAAQFREAIENSFCC
GADLLLIGVDTDTDAIRVHVYGRLIDNAADAVYEAITEGMRRLIANLLINNLSQIEYVAD
YIGHAERFISVGDSFEEVQMRNIAYYAHLQVADMDVGIFKGVKPIAIHFRYVPGSRERTV
AKAQRDAIKTAELDKLLFCHLASPIETVE

>A0A656HDG2
AHCEDSVKGDMIAPTIPRGAGFAAQAREIAAQWYELPESICSDGRLRYILRSSRKSYAGT
LFETDVHHWEETEPTDAGTRYLKIAVYHTSSEGCAAHGSNERKAMEAAQFREAIENSFCC
GADLLLIGVDTDTDAIRVHVNGRLIDNAEDAVYEAITEGMRRLVANLLINNLSQIEYVAD
YIGHAERFISVGDSFEEVQMRNVAYYARMEVADMDVGIFKGVKPVAIHFRYVPGSRERAV
AKAQRDAIKTAELDKLLFCHLGSPIETVE

>A0A357I7Z2
AQCEQTVKGDTIEPTMAYSADYASQVQNLVNAEFAVPDKVCADGRLRYILRSSRKAYAGA
LFETDVRHWSETEPSDAGTRYLKVAVYHTSDQGCAAHGSNERQAIDAAQFRQAIENAFCC
GADILLIGVDTDTDAIRVHVKGRYVSNAEDAVYDAIAPGMRRLIANLLINNLSQIEYVSD
YIGHAERYISVGDGFEEVQMRNVAYYAHLHVADMDVGIFNGVSPVAIHYRYVPGARERAV
QKALRDAIEAADLKQFLYCHLGSAIETVE

>2620013480
AHCEESVKGDAITPALHLGEGFSAQAQAIAQAQYRLPERICADGRLRYILRTSRKAYAGA
LFETDVRHWMATEPTDAGTRYLKIAVYHTSSEGCAAHGSNDHQAVAAAQFRQAIENSFCC
GADILLIGVDTDTDAIRVHIEGRFVDNKVDAVHEAVASGMRRLVTNLLINNLSQMDYVMD
YIGHAERYISVGDGFEEVQIRNVAYYAHLHVADMDVGIFKGVKPVAIHYRYVPGSRERTV
AKAQQAAIRSAALVELLLCHLGSPVEVVE

>A0A8A9EZF1
AHCEESVKGEAIIPALHLGDGFSAQAQAIAEAQYCLPERICADGRLRYILRTSRKAYAGA
LFETDVRHWMATEPTDAGTRYLKIAVYHTSSEGCAAHGSNDHQAVAAAQFRQAIENSFCC
GADILLIGVDTDTDAIRVHINGRFVDNKVDAVHEAVAAGMRRLVTNLLINNLSQMDYVMD
YIGHAERYISVGDGFEEVQIRNVAYYAHLHVADMDVGIFKGVNPVAIHYRYVPGSRERTV
AKAQRAAIRSAALVELLLCHLGSPVEVVE

>A0A8A9EQ41
AHCEESVKGDAIIPALHLGEGFSAQAQAIAQAQYRLPERICADGRLRYILRTSRKAYAGA
LFETDVRHWMATEPTDAGTRYLKIAVYHTSSEGCAAHGSNDHQAVAAAQFRQAIENSFCC
GADILLIGVDTDTDAIRVHIAGRFVDNKVDAVHEAVAAGMRRLVTNLLINNLSQMDYVMD
YIGHAERYISVGDGFEEVQIRNVAYYAHLHVADMDVGIFKGVKPVAIHYRYVPGSRERTV
AKAQRAAIRNAALVELLLCHLGSPVEVVE

>A0A1H3Z9A9
AHCEETVKGEAIAPALHLGAGFSAQAQAIAEAQYRLPERICADGRLRYILRTSRKAYAGA
LFETDVRHWMATEPTDAGTRYLKIAVYHTSSEGCAAHGSNDHQAVAAAQFRQAIENSFCC
GADILLIGVDTDTDAIRVHIEGRFVDNKVDAVHEAVAAGMRRLVTNLLINNLSQMDYVMD
YIGHAERYISVGDGFEEVQIRNVAYYAHLHVADMDVGIFKGVKPVAIHYRYVPGSRERTV
AKAQRAAIRNAALVELLLCQLGSPVEVVE

>A0A1Y1QVM1
AHCEESVKGEAIPPALHLGAGFSTQAQAIAETQYRLPERICADGRLRYILRTSRKAYAGA
LFETDVRHWVTTEPTDAGTRYLKIAVYHTSSEGCAAHGSNDHQAVAAAQFRQAIENSFCC
GADILLIGVDTDTDAIRVHIEGRFVDNKVDVVHKAVAAGMRRLVTNLLINNLSQMDYVMD
YIGHAERYINVGDGFEEVQIRNVAYYAHLHVADMDVGIFKGVTPVAIHYRYVPGSRERTV
AKAQRAAIRNAALVELLYCHLGSPVEVVE

>A0A6S6U8X7
AHCEESVNGDAIIPARPYGSGYDNDVQKIASQYYKLPQSICSDGRLRYILRSSRKAYAGA
LFETDVKHWADTEPSDSGTRYLKIAVYHFSMEGCAAHGSNDKQAIGAAQFKEAIENSFCC
GADILLIGVDTDNDSIRVHTTGRYVDNAEDSVHETISEGMRRLIANLLINNLSQIDYVSD
YIGHGEKYISVGDGIEEVQMRNLAYYAHLHVADMDVGILTGVKPIAIHYRYVPSARERVI
EKAQRAAIQKADLDKFLAFQLGSEFELVE

>A0A0W1RSA8
AYCEDSVTEDRIVPFLPRDGQLGERIQEMAQDRHGFNEAICSDGRLPFILRWSRKAYAGA
LFEEDLQLWSEVEPSDEGTRYLKIAVYHGSDEGCAAHGSDERKAAEAAAFRQAVENTYCC
GADILLVGVDTDTDAIRVHVNGRYVDNAYEAVYDAIVEGMRRFIATLLVNNLSQIDYVTE
YIGHAERYISVGDGFEEVQMRNIAYYAHLHTNDLDVGIFRKVSPIAIHFRYVPGGRDRAV
ARAQRNAIREHALDEMLFFQLGSEIEEVS

>A0A831V2M7
AYCEDSVTEDRIVPFLPRDGQLGERIQSMAHDRHGFDEAICSDGRLPFILRWSRKAYAGA
LFEEDLQLWSEVEPSDEGTRYLKIAVYHGSDQGCAAHGSDERKAAKAAAFRQAVENTYCC
GADILLVGVDTDTDAIRIHVAGRYVDNAYEAVYEAIVEGMRRFIATLLVNNLSQIDYVTE
YIGHAERYISVGDGFEEVQMRNIAYYAHLHTNDLDVGIFRKVSPIAIHFRYVPGGRDRAV
AKARRHAIRDHELDEMLFFQLGSDIEEVA

>A0A4U0YKE1
AYCEDSVKEDRIVPFLPRDGQLGDRIQELATDRHGFDEAICSDGRLPFIFRWSRKAYAGA
LFEEDLRLWSEVEPNDEGSRYLKIAVYHGSDEGCAAHGSDERKAAEAAAFRQAVENTYCC
GADILLVGVDTDTDAIRVHVNGRYIDNAYDAIYDAIVEGMRRFVANLLINNLSQIDYVTE
YIGHAERYISVGDGFEEVQMRNLAYFAHLHTNDLDVGIFRKVSPIAIHFRYVPGARDRAE
ARAQRNAIRESELDEMLYFQLGSDIEEVS

>A0A426QRH5
AYCEDSVKEDRIVPFLPRDGQLGDRIQDLAQNRHGFDEAICSDGRLPFIFRWSRKAYAGA
LFEEDLRLWSEVEPNDEGTRYLKIAVYHGSDEGCAAHGSDERKAAEAAAFRQAVENTYCC
GADILLVGVDTDTDAIRVHVNGRYIDNAYDAIYDAIVEGMRRFVANLLINNLSQIDYVTE
YIGHAERYISVGDGFEEVQMRNLAYFAHLHTNDLDVGIFRKVSPIAIHFRYVPGGRERAV
ARAQRNAIRESELDEMLYFQLGSEIEEVS

>A0A191ZGR3
GRCEDTVKNDRIVPFIPLGVEYVTRVQELAQSSHTLPEHICADGRLPYILRSARKAYAGA
LFETDLQQWQSTEPNDSPTHYLKIAVYHFSDAGCAAHGSNDRAALEAGQLRQAVENAFCC
GAEILLIGVDTDTDAIRVHIDGRYVDNADDAVHEAIAAGMRRFIAHLLINNLSQIDYVVQ
YIGHAERFISAGDGFDEVQIRNLAYYAHLQTADIDVGIFKKVAPIAVHYRYVPGARDRMV
ERARRRAIAAPELNDMLQFRLGSPIEEVA

>A0A259RKU6
GRCEDSVKNDRVTPFIPLGLDYVTRVQELAQSSHTLPEEICADGRLPYILRTARKAYAGS
MFEDDLAQWEKNEPNDQPTRYLKIAVYHFSDSGCAAHGSNDRAALEAAKFREAVENAHCC
GADILLIGVDTDTDSIRVHIKGRYVDNTVDIIHEAIAVGMRRFIGQLLINNLSQIDYVVN
YIGHAERYISVGDGFDEVQIRNLAYYAHLDAIDVDVGIFTKLNPIAIHYRYVPGSRERTV
VKARRNAIKESSLDELLQFRLGSPIEEVA

>A0A259NLU1
NRCEESVKNDRVVPFIPLGTDYITRVQELAQSSHTFPETICSDGRIPFILRSDRKAYAGA
LFEEDLNHWKAVEPNDEPTRYLKIAVYHYSDQGCAAHGSNDHAAVDAAALRQAVENAFCC
GADILLIGVDTDTDAIRVHINGRFVDNAKDAVHGAIAIGMRRFIATLLINNLSQIDYVVH
YLGHAERYISVGESIDEIQIRNMSYYAHLHTNDLDVGIFRKVEPIAVHFRYVPGSRERMK
ERAIRNAISAHELNAFLQFHTGSPIEEVA

>2611746814
ARFESSIKRDEIVPVLGASRDFTEQANRLAEQHHPFPEGVCADGRLTYILRSDYSTFAGT
LFEDDILDWQAAEPSDSGTRYLKVAVYHRSDQGCAAHQSNEKLAMEAAQFRHGIENAFCC
GADILLIGLDTDTDAIRIHVHGRSVDNAEDAIYEAIVKGMRRLIANLLINNLSQIEYVIE
YRGHGERFMSIGDGFQELQVRNLSYYAHLDAADLDVGIFRHVEPIAINYRYVPGHRERII
IKLQRAAIQASDLLSMLYLHGGSPLEEVP

>A0A543Q3W1
ARFEETIKGDDIVPVLGISQGFPEQANRLAEQRYAFPEAFCADGRLTYVLRSDYSTFAGT
LFENDILDWQAAEPSDSGTRYLKVAVYHRSDQGCAAHQSNEKVAMEAAQFRQGIENAFCC
GADILLIGLDTDTDAIRVHVHGRFIDNAEDAIYEAIAKGMRRLIANLLINNLSQIEYVVE
YRGHGERFMSIGDGFQELQVRNLSYYAHLYAADLDVGIFQNVEPIAINYRYVPGHRERII
IKLQRAAIQASDLLSMLYLHGGSPLEEVP

>A0A2I1DKF5
ARCENTIKEDEIVPVLSGLRDFTEQANRLAEQRHVFPTAVCADGRLPYILRSNRSAFAGT
LFESDILDWQAAEPSDSGTRYLKVAVYHGSDQGCAAHHSNEKVAMEAAQFRQGIENAFCC
GADILLIGLDTDTDAIRIHVRGRFVDNAEDAIYEAIAKGMRRLIANLLINNLSQIEYVAE
YKGHGERFISIGDGFQELQVRNLAYFARLDAADLDVGIFRHVEPIAIHYYYVPGHKERVI
AKLQRGAIRVAELLSMLFLHGGSPLEEVS

>A0A1C2FXM1
FECEQGIKDDRIVPTLGRGSDFPGRAQDWARERFELPTAVCADGRLPYVLRANRSAFAGT
LFEEDVRHWEHAEPTDVPTRYLKVAVYHGSDQGCAAHGSNERAATEAAEFRRAIENAFCC
GADILLIGVDTDTDAIRVHVNGRYIDNAADAVYEAIAEGMRRLIATLLINNMSQIEYVGE
YMGHGERFVSVGDGFPEVQVRNIAYYARLDAADLDVGIFRHVEPIALHYHFVPGSRARME
DKIRREGIQGAHLAKLLYLHGGSALEEVA

>F9ZLP3
AEIEKSVKGDAIVPALGRGPDFPEQAQQLARQEFEFPQEVCADGRLPFILRSPRSAFAGT
LFEEDVRHWQAAEPTDAQTRYLKIAVYHGSDQGCAAHGSNLHAAIEAAQFRMAIENAFCC
GADLLLIGVDTDTDAIRIHIHGRYVDNAEDAVYEAIAMGMRRLIATLLINNMSQIEYVGE
YGGHAERFIGVGNGFQEVQVRNLAYYAHVDAADLDVGIFRKLEPIALRYRFVPGSRERVE
RKVQRAALRNASLVERLILWGGSPMEEVD

>C7M1Z3
ARFERLVRGDAVVPTLAPTDDLAERAASMARAEVALPAEICSDGRLRSILRDARKAYAGA
MFEANVRRWIETEPVSAGTRYLKIAVYHWSDEGCAAHGSDQRAAAAAAELREAVENSFFC
GADLLLIGVDTDTDAIRVHVLGRYVDNLDTRVHRAIAPGMRRLIATLLINNLSQIDYVRS
YVGHAEAFISVGDGFEEFQVRNLAYFVFLQATDLDVGLFQRERPIAIHFRYVPGSRERAI
ERCVRSAIRARDLCALLACDMSSPIEVIE

>2515447371
AEYERTVRQDAIVPTQQHETGFEQRAQQIARERFELPEAICADGRLQFVLRQARKAYAGA
MFELNVKQWIETEPTDAGTRYLKIAVYHFSDEGCAAHGSDDGKAAQAAAFRTAIENGFCC
GAATLLIGVDTDNDAIKVHVNGCYVDNLASRLGTAIAAGMRQLIERLLTNNLSQIDYVCA
YIGHAERFINIGDSFDVLHLRNLAYFGHLHAADMDVGIFSKVTPIAIHYRYVPGSRERAV
ARCRRAAIETPILAKLLFCGMGSTQEEVL

>A0A1Q3WTI6
AEYERTVRQDAIVPTLQHEAGFEQRAQQIARERFELPGTICADGRLQFVLRQARKSYAGA
MFELNVKHWTETEPTDAGTRYLKIAVYHFSDEGCAAHGSDDGKAAQAAAFRTAIENGFCC
GAATLLIGVDTDNDAIKIHVNGCCVDNLASRLGAAIAAGMRSLIERLLTNNLSQIDYVCA
YVGHAERFINIGDSFDVLHLRNLAYFGHLHAADMDVGIFSGVAPIAIHYRYVPGSRERAV
ARCRRAAIVAPRLAKLLFCGMGSAQEDIS

>2628004661
ADYERTIRADAIVPAQQHEAGFEQRAQQIARERFELPETICADGRLQFVLRQARKSYAGA
MFELNVKQWTEIEPTDAGTRYLKVAVYHYSDEGCAAHGSDDRKAAQAAAFRTAIENGFCC
GAATLLIGVDTDNDAIRIHVAGCFVDNQASRLGAAIAAGMRSLIERLLTNNLSQIDYVCA
YVGHAERFINIGDSFDVLHLRNLAYFGHLHAADMDVGIFSKVVPIAIHYRYVPGSRERAV
ARCRRAAIETPVLARLLFCGMDSMQEDVT

>Q3SFK7
AEYERTVREDAIVPTLQHEAGFEQRAQQIAGERFTLPEAICADGRLQFVLRQARKSYAGA
LFELNVKHWTETEPTDAGTRYLKIAVYHFSDEGCAAHGSDDTRAAQAAAFRTAIENGFCC
GAATLLIGVDTDTDAIRVHVDGCAVDNLASRLDTAIAAGMRRLIERLLTNNLSQIDYVCA
YIGHAERFINIGDGFDEVFLRNLAYFGHLHAADMDVGIFSGVAPIAIHYRYVPGSRERAV
ARCRRAAIETPHLAKLLYCGMGSAHEAVT

>2824032230
ADYERMVQADDIVPTLQHETDFETQAQQIARTRFELNETVCADGRLQYILRQAHKSYAGT
LFELNVKQWAETEPTDSGTRYLKIAVYHYSDEGCAAHGSDDDRAAQAAAFGTAIENGFCC
GAATLLIGVDTDTDAIRVHVRGCCVDNMASRLGSVVTAGMRRLIERLLLNNLSQIDYVCE
YIGHAERFISIGDGFDKVHLRNLAYIGHMHAADLDVGIFTRVVPVAIHYRYVPGSRERTV
TRCRRAAIEAPDLTRWLVCGMGSELETVE

>A0A1E4L5B8
ADYERMVQADDIVPTLQHETDFETRAQQIARERFELNQTVCADGRLQYILRQAHQSYAGT
LFEQNVKQWIETEPTEAGTRYLKIAVYHFSDEGCAAHGSDDHRAAQAAAFGTAIENGFCC
GAATLLIGVDTDNDAIRVHVQGCCIDNMASRLGAVVTAGMRRLIERLLLNNLSQIDYVCE
YIGHAERFISVGDGFEEVHLRNLAYFGHMHAADMDVGIFTRVVPVAIHYRYVPGSRERTV
TRCRRAAIEAPDLVRLLVCGMGSELETVA

>A0A1G0NFF8
ANYERMVQEDDIVPTLQHETDFETQAQQIARERFELPAAVCADGRLQYILRQAHKSYAGT
LFELNVKQWAETEPTDSGTRYLKIAVYHFSDEGCAAHGSDDREAARAAAFSTAIENGFCC
GAATLLIGVDTDNDAIRVHVLGCYVDNMASRLGATVATGMRRLIERLLTHNLSQIDYVCT
YIGHAERFISIGDGFDKVHLRNLAYIGHMHAADLDVGIFTRVAPVAIHYRYVPGSRERTV
TRCRRAAIEAPDLMRWLVCGMGSELETVA

>A0A258R1L8
AKYERMVQEDDIVPTLQHETDFETRAQQIARERFELPAAVCADGRLQYILRQAHKSYAGT
LFELNVKQWAETEPTDSGTRYLKIAVYHFSDEGCAAHGSNDREAAQAAAFSTAIENGFCC
GAATLLIGVDTDNDAIRVHILGCYVDNIASRLGATVATGMRRLIERLLTHNLSQIDYVCT
YIGHAERFISIGDGFDKVHLRNLAYIGHMHAADLDVGIFTRVAPVAIHYRYVPGSRGRTV
TRCRRAAIEAPDLMRWLVCGMGSELETVA

>A0A259FWM1
ADYERRVQADDIVPTLQHDTDFETRAQQIARDRFELPAVVCADGRLQYILRQAHKSYAGT
LFELNVKQWAETEPTDAGTRYLKIAVYHFSDEGCAAHGSDDRRAGQAAAFGTAIENGFCC
GAATLLIGVDTDNDAIRVHVQGCHVDNMASRLGAIVAAGMRRLIERLLMNNLSQIEYVCT
YIGHAERFISIGDGFDKVHLRNLAYIGHMHAADLDVGIFSRVAPVAIHYRYVPGGKERAE
ARCRRAAIEAPVLMRLLVCGMGSDLEIVA

>2765557869
ADYERKVRADAIVPTLQHEAGFEEEAQRLARERFELPPKVCADGRLQYILRQAHKSYAGT
LFEANVKQWVETEPTDAGTRYLKIAVYHYSDEGCAAHGSDEKKAAQAAAFGTAIENGFCC
GAATLLIGVDTDNDAIRVHLKGCHVDNMASLLAAGIAQGMRRLIERLLTHNLSQIDYVCH
YIGHAERFISIGDGFDEVHLRNLDYFGHMYAADMDVGIFTGVSPVAIHYRYVPGSRERSI
ERCRRAAIEAPALKKLLHCGMGSPLETVE

>A0A259BFC9
AEYERRVKDAGIVPTLQQTGDFAERAQAIARERFDLDESVCADGRLNYILREAHQFYAGT
TFELNVKQWTTTEPTDSGTRYLKIASYHFSDEGCAAHGSSNAKAMQAAAFSTAIENGFCC
GAATLLIGVDTDNDSIRVHVNGCFIDNSALKLNAIVTVGMRRLIKQLLTNNLSQIDYVCE
YIGHAERFISVGDGFEEVHLRNLAYFSHMQTADMDVGIFTRVAPVAIHYRYVPGARDRAV
ARCQRAAIMAPELAHLLICGMGSALEKVS

>2517561101
HAFEQGFREAQLVPVLQHERDFEARAQAIVEERYQLPQKICSDGRLRFILRLAVKSYAGA
QFEEDVRHWTKREPTDVPSRYLKIAAYHYSDQGCAAHGNSERDAADGAAFRQAIENTYCC
GADTLLIGVDTDTDAIKIHIDTRFVESAEQRVYQAITAGMLRLISRLLLSNISQLDYVAR
YVGHRERVIIVGQEIEEMQVRNFAYFAHLEAEGMDVGIFRKVEPIVVHYRYVPGSRERVE
ARCRRNTIMDRDLAELIGCHMGSRLEPLA

>2517748844
HAFERGFREAQLVPVLQHERDFEERAQAIVQEQYRLPEKICSDGRLRFILRLAVKSYAGA
QFEEDVRHWTKREPTDVPSRYLKIAAYHYSDQGCAAHGNSERDAADGAAFRQAIENTYCC
GADTLLIGVDTDTDAVKIHIDTRFVDSAQQRVYQAIAAGMLRLISRLLLNNISQLDYVAR
YVGHRERVIIVGQEIEEMQVRNFAYFAHLESEGTDVGIFRKVEPVVIHYRYVPGSRERVE
ARCRRDQIMDRDLAELIGCHMGSRLEPLA

>2521835159
HAFERGFREAQLVPVLQHERDFEERAQAIVQEQYRLPEKICSDGRLRFILRLAVKSYAGA
QFEEDVRHWTKREPTDVPSRYLKIAAYHYSDQGCAAHGNNERDAADGAAFRQAIENTYCC
GADTLLIGVDTDTDAVKIHIDTRFVDSAEQRVYQAIAAGMLRLISRLLLNNISQLDYVAR
YVGHRERVIIVGQEIEEMQVRNFAYFAHLESEGTDVGIFRKVEPVVIHYRYVPGSRERVE
ARCRRDQIMDRDLAELIGCHMGSRLEPLA

>2517799734
HAFEQGFRDAELVPVLQHEMDFERRAQAIVEQRYRLPEKICSDGRLRFILRLAVRSYAGA
QFEEDVRHWTKREPTDVPSRYLKIAAYHYSDQGCAAHGNNERDAADGAAFRQAIENTYCC
GADTLLIGVDTDTDSVKIHIDTRFVDSAQQRVYQAIAAGMLRLISRLLLNNISQLDYVAR
YVGHRERVIIVGQEIEEMQVRNFAYFAHLEAKGMDVGIFRKVEPVVIHYRYVPGSRERVE
ARCRRNTIMDRDLAELIGCHMGSRLEPLA

>2520435623
HAFEQGFRDSELVPVLQHEVDFEQRAQAVVEQRYRLPEKICSDGRLRFILRLAVRSYAGA
QFEEDVRHWTKREPTDVPSRYLKIAAYHYSDQGCTAHGSNERDAADGAAFRQAIENTYCC
GADTLLIGVDTDTDAIKIHIDTRFVDSADQRVYQTIAAGMLRLISRLLLNNISQLDYVAR
YVGHRERVIIVGQEIEEMQVRNFAYFAHLESEGMDVGIFRKVEPVVVHYRYVPGSRDRAE
ARCRRNTIMDRDLAELIGCHMGSRLETLA

>2517788636
HAFEQGFREAQLVPVLQHERDFQERAQRIVLDRYQLPEKICSDGRLRFILRLAVKSYAGA
QFEEDVRHWTKREPTDVPSRYLKIAAYHYSDQGCAAHGNSERDAADGAAFRQAIENTYCC
GADTLLIGVDTDTDAVKIHIDTRFVDSAAQRVYQAIAAGMLRLISRLLLNNISQLEYVAR
YVGHRERVIIVGQEIEEMQVRNFAYFAHLESDGIDVGIFRKVEPVVIHYRYVPGSRERVE
ARCRRRTIMERDLAELIGCHMGSRLEPLV

>2517784704
YAFESGFRDANLVPVLQHERDFEEKAQRIVEDNYRLPERICSDGRLRFILRLAVKSYAGA
QFEEDVRHWTKREPTDVPSRYLKIAAYHYSDQGCAAHGNSERDAADAAAFRQAIENTYCC
GADTLLIGVDTDTDAVKIHIETRFVDSAKHRVYQAIAAGMLRLISRLLLNNISQLDYVAR
YVGHRERVIIVGQEVEEMQVRNFAYFAHLEAHGMDVGIFRQVEPVVIHYRYVPGSRERVE
ARCRRDQIMARELAELIGCHMGSQLEPLA

>2519192125
YAFESGFRDANLVPVLQHERDFEEKAQRIVEDNYRLPERICSDGRLRFILRLAVKSYAGA
QFEEDVRHWTKREPTDVPSRYLKIAAYHYSDQGCAAHGNSERDAADAAAFRQAIENTYCC
GADTLLIGVDTDTDAVKIHIDTRFVDSAKRRVYQAIAGGMLRLISRLLLNNISQLDYVAR
YVGHRERVIIVGQEVEEMQVRNFAYFAHLEAHGMDVGIFRQVEPVVIHYRYVPGSRERVE
ARCRRDQIMARELAELIGCHMGSQLEPLA

>2518369117
YAFESGFRDANLVPVLQHERDFEEKAQRIVEENYRLPERICSDGRLRFILRLAVKSYAGA
QFEEDVRHWTKREPTDVPSRYLKIAAYHYSDQGCAAHGNSERDAADAAAFRQAIENTYCC
GADTLLIGVDTDTDAVKIHIDTRFVDSAKHRVYQAIAAGMLRLISRLLLNNISQLDYVAR
YVGHRERVIIVGQEVEEMQVRNFAYFAHLEAHGMDVGIFRQVEPVVIHYRYVPGSRERVE
ARCRRDQIMARELAELIGCHMGSQLEPLA

>2517798225
QGFEQGFRDAALIPVKQHEKDFAERAQSVAERRVSLPRQICSDGRLRFILRMAVKSYAGA
LFEEDVRHWTKREPTDVPSRYLKVAAYHYSDQGCTAHASCEREAADAAAFRQAVENTYCC
GADTLLIGVDTDTDAIKVHVETRFVDSAAQAVYRAITAGMLRFISRLLMNNLSQLDYVAR
YVGHRERMIIVGQEVEEMQVRNFAYIAHLDAESMDVGVFRKVEPVVVHFRYVPGSRERVE
ARCRRDEIMKRDLSELIGCHMGSQLEPLE

>2520554809
QAFEQGFRDADLIPVMQHEKDFAERAQSLAERRVRLPRQICSDGRLRFILRMAVKSYAGA
LFEEDVRHWTKREPTDVPSRYLKVAAYHYSDQGCTAHASCEREAADAAAFRQAVENTYCC
GADTLLIGVDTDTDAIKVHVDTRFVDSAAQAVYRAITAGMLRFISRLLMNNLSQLDYVAR
YVGHRERMIIVGQEVEEMQVRNFAYIAHLDAESMDVGVFRKVEPVVVHFRYVPGSRERVE
ARCRRDEIMKRDLSELIGCHMGSQLEPLE

>2518386186
HAFEQGFRDAELVPVMQHEKDFAERAQSVAEGRIRLPEQICSDGRLRFILRMAVKSYAGA
LFEEDVRHWTKREPTDVPSRYLKVAAYHYSDQGCTAHASCEREAADAAAFRQAVENTYCC
GADTLLIGVDTDTDAIKVHVETRFVDSAAQALYRAITAGMLRFISRLLMNNLSQLDYVAR
YVGHRERMIIVGQEVEEMQVRNFAYIAHLDAESMDVGVFRKVEPVVVHFRYVPGSRERVE
ARCRRDEIMRRDLAELIGCHMGSQLEPLE

>2520433393
QAFEQGFRDAELVPVMQHEKDFAQRAQSVAERRIRLPGQICSDGRLRFILRMAVKSYAGA
LFEEDVRHWTKREPTDVPSRYLKVAAYHYSDQGCTAHASCEREAADAAAFRQAVENTYCC
GADTLLIGVDTDTDAIKVHVETRFVDSAAQAVYRAITAGMLRFISRLLMNNLSQLDYVAR
YVGHRERMMIVGQEVEEMQVRNFAYIAHLDAESMDVGVFRKVEPVVVHFRYVPGSRERVE
ARCRRDEIMKRDLSELIGCHMGAQLEPLE

>A0A1V2ZYD2
HAFEQGFRDSELVPVLQHEKGFSERAQSLAERQIRLPEQICSDGRLRFILRMAVKSYAGA
LFEEDVRHWTKREPTDVPSRYLKVAAYHYSDQGCTAHASCEREAADAAAFRQAVENTYCC
GADTLLIGVDTDTDAIKVHVETRFVDSAAQAVYRAITAGMLRFISRLLMNNLSQLDYVAR
YVGHRERMIIVGQEVEEMQVRNFAYIAHLDAESMDVGVFRKVEPVVVHFRYVPGSRERVE
ARCRRDEIMKRDLSELIGCHMGSQLEPLE

>2518406267
YEYERGFRESRLIPVLQHEADFELRAQELVQRKYQLPEHICSDGRLRFILRLAVRSYAGA
LFEEGVQHWTRREPTDVPSRYLKIAAYHYSKEGCAAHGSNERDAAEAAAFRQAIENTYSC
GADTLLIGVDTDTDAIKVHVDTRFVDCGEQRVYEAIAPGMLRLVSRLLLNNISQLDYVAR
YVGHQERMIIVGDHFSEMQVRNFAYFTHLEAKNMDVAIFRPIAPIVVHYRYVPGSRERVE
AHCRRAAIMERDLAELIGCHMGSRLELLE

>B8GQP5
YGYERGFREARLVPVLQHEPDFELRAQDLVQRTYQLPESICSDGRLRFILRLAVRSYAGA
LFEEGVQHWTRREPTDVPSRYLKIAAYHYSKEGCAAHGSNERDAAEAASFRQAIENTYSC
GADTLLIGVDTDTDAIKVHVDTRYVDCGEQRVYEAIAPGMLRLVSRLLLNNISQLDYVAR
YVGHQERMIIVGDHFSEMQVRNFAYFTHLDAKNMDVAIFRPISPIVVHYRYVPGSRERVE
AHCRRAAIMERDLAELIGCHMGSRLELLE

>A0A1V3NJK6
YEYERGFREARLVPVLQHEPDFELRAQKITQEAYRLPEEICSDGRLRFILRLAVKSYAGA
LFESDVQHWTRREPTDVPSRYLKIAVYHFSAQGCAAHGCNERDAAEAAAFRQAIENTYCC
GADTLLIGVDTDTDAIKVHVDTRFVDCGEQRVYEAIAAGMLRLVTRLLLNNISQLDYVAR
YVEHQERVIIVGDHISEMQVRNFAYFTQMQGKNMDVAIFGSISPIVVHYRYVPGARDRAE
AHARRAAIMDRELAELIGCHMGSQLELLE

>A0A6N1DPS9
LAYERSIKGAQLVPTMQHDGDFEAQAQAIARQEFELPKQICSDGRLRYVLRQAVRSYAGA
MFESDVRHWTKREPNDTPTRYLKVAAYHYSNEGCAAHGSNERDAAEAAEFRQAIQNTYCC
GADTLLIGVDTDTDAIKVHVDTRYVDSAEQRVYQAIAPGMLRLISQLLVNNMSQIDYVAS
YIGHKELFVIAGDGFEELQIRNMAYFANLDAADLDVGIFRKASPIIVHYRYVPGARERAT
EHCRRRAIEATDLAELLFCCMGSRLEPVE

>2638791584
LEREAEIVAEAIEPAMQWQDGFAERAQSLALQRFTLPQAICADGRLDYILRAVRKSYAGS
MFEESMRHWAEVEPNDEPTRYLKIGVYHTSDEGCAAHGSDERRAAGALAFRKAIENSFCC
GAATLLIGVDTDTDAIRVHVEDRYVDNAREAIRLAVCAGMRWFCAYLLKNNMAQIEYVRA
YLGHTERFITVGDSFDDVQMRNLAYQAQMDASDLDIGIFTKVASIIVHFRYVPGSRERAV
KRGQRAAIREARLVRLLYTFVASRLEDVG

>A0A6J4JEL4
KQRAEEIEAALIQPVRQFDDGFPEQAHGQLVNSVDIPAAICSDGRLDFILRAVHDAYAGA
MFEDALHRWESVEPNSEPTRYLKVGLYHFSDQGCAAHGSDEVRAATALEFEGAVESTQCC
GAATLLVGVDTDTDAIRVHVAGRFVSSAAEFIRQVVCAGMRWLCGYLLKNNIGQVDAVLG
YPGHTEKLLVAGDAIDDVQLRNLAFQAQMRAVDLDVGILRRAPAVLVHVAYIPGACATAQ
TRARRAAIETADAAGGLVVQGRARLELVE

>A0A431R1L6
HRRADEIEAGAIAPTRQFAPEFAAHAAATLHARLDIPAAICADGRLDYILRSIRESYAGA
MFAQSVRHWESVEPNEAPTRFLKIGVYHFSAEGCAAHGSDDVRAAGALQFDQAMRTLHGA
RCATLLIGVDTDTDAIRVHVTGRHADSAIEAIRDAVCAGMRWFCGYLLKNNIGQVEAVRD
YAGHTERLIVVGDPVDDVQLRNLAFQAQMRAADLDVGILHAAPPVLAHIRFIPGAAVTAE
QQARRAAILAAALAAELSVAALTPIDLTA

>H0SX97
RRRAEEIEAGAIAPTRQFAPGFADEAAATLHAKLEIPRKICADGRLDYILRSIRESHAGA
MFAHAVRHWESVEPNEARTRFLKIGVYHLSAEGCAAHGSDDTRAAGALQLAQAVRALHGP
DAATLLIGVDTDTDAIRVHVAGRYADSRADAIRDAVCTGMRWFCGYLLKNNFGQVEAVRD
YAGHTERLIVVGDPVDDLQLRNLAFQAQMQAADLDVGILRAAAPVLVHIRFIPGAADAAA
QRARRAAVTAGELAADLCVAALSPIDLTA

>A4YQD6
RRRADEIEAGEIAPTRQFAPEFAQVAAETMRARLEIPHAICADGRLDYILRSIRESYAGA
MFDNAVRHWESVEPNDAPTRYLKIGVYHYSAEGCAAHGSDETRAASALAFEQAVRALHGA
PAATLLVGVDTDTDAIRVHVSGRHVDSGSEAIRDAVCLGMRWFCGYLLKNNIGQVEAVRD
YAGHTERLIVVGDPVDDVQLRNLAFQAQMRADDLDVGILRAAPPVLVHIRFIPGAFAAAG
QHARRAAITAGVLAAELVVAALTPIDLTA

>A0A3B8SSE0
SAYEHQVKHDRIIPCIQYEEDFVPLASERIIDELTPPTDICADGRLRYVLREVRKAYAGA
AFDDNVAKWAEVE-SGTNTKYLKVVAYHFSDEGCAAHGSDDRKAAEFGGFKNAVAQGFSR
PDEGLLIGIDTATDSIVLHTEGSSLQSTDDYVGSYAS-GMQRLVSQLIENNLAQLAYVKT
YVGHAERFIGIGVGFDEIQLRNLMYFGYLTAPDVDVGIFKGQSSTVIRFDYVAGARERAV
ARAGRDALKSPDHFADIHYLQRAAPEFLG

>A0A520SBL3
SAYEHQVKNDRIIPCIQFEEDFVRRASEKIVDELTPPTDICADGRLRYVLREVRKAYAGA
AFDDNVAKWAEVE-SETNTKYLKVVVYHFSDEGCAAHGSDDRKAAEFGGFKNAVAQSFSR
PDEGLLIGIDTATDSIVLHTEGAPLQSTDAYVATYAS-GMQQLVSQLIENNLAQLAYVKT
YVGHAERFIGIGVGFDEIQLRNLMYFGYLTASDIDVGIFKGQSSTVIRFDYVVGARERAM
ARADRNALKSPDHFADIHYLQRAAPEFLG

>A0A1I1XW56
DLRETEIETARLAETQQFDPGFPERVVA-KLAGIAADPAICADGRLGAVLRSIRRSYAGS
TFARSLRDWETVEPNDAPTRYLKIGVYHFSDEGCAAHGSDTDAARDALQFRAAVEARHGA
GDALLLVGLDTDTDAIRVHVAGRFVDAAEEAVRRVVCEGMRWFCGYLLKNNIAQVEAVLR
YKGHDEKLIVIGDPVDDVQLRNLAFQAQMQASDLAVGILSGEGTVLALKVYIPGDREACE
VAARRYAVRSAE---PVVAEPGGRIEFLD

>A0A1U7DJC5
DRREQEVESARLSETRQFEDDFPALAVA-RLRAVDADPDICADGRLGAVLRSIRKSFAGA
MFAQNLHEWEEVEPNDAGTRFLKVGVYHYSDDGCAAHGSDTCRAMTALEFQAAAQAMHGA
GDALLLIGLDTDTDAIRVHVSGRFVDAADDAVREAVAAGMRWFCGYLLKNNIAQVDAVLQ
YAGHAEKLIVIGDPVDDVQLRNLAFQAQMNAQDLKVGILAGSANVLVLRDFIPGDDRAAA
EVADRAAVLATE---RVTVEAGGALEFLE

>A0A6V6ZQM8
DQREAAFSSLQLKTVRQFEVDFAQTAVS-ALAAIEADPNICADGRLGAVLRSIRRSYAGA
MFASAVQSWEKVEADDSRSRFLKIGAYHFSDAGCAAHGSDDTAATNDLQFREAIHARYDA
GDALLLIGVDTDTDAIRVHVNGRFVGSTDDTVRTRVCTGMRWFCGYLLKNNLAQVDAVTQ
YKDHAEKLIVIGDPLDDVQQRNISFQAQMNSDDLSVGILGRADSVLVLRRFVPGDREAAI
RGAQRRAVNAPV---PVAVEAGGPLQFVT

>2580492982
HTYEQRVRGAAVLDVCQHERDFAAQAQALALQKFELPSDFCADGRLPFILRAHVKAYAGA
LFEHDVADWTQREEGGAQLDYLKVAVYHYSAQGCAAHGSLDEQAVQAAALQMAVDNTFGL
GAQVLLLGVDTDCDAIRIHLRGRYLDSAAAAVAQALY-GMVALAQAWLIANFSQIEYVNR
YIGHDEAFVCAGEAVPLLHLRNQFYFAHLDAADLDVGIFQGVQALLVHFTYVPGARERAV
QRGLRQAIRVADLAELLHCRVGSVLEWAE

>2637636429
HTYEQRVRGAAVLDVCQHERDFAAQAQTLALQKFELPTDFCADGRLPFILRPHVKAYAGA
LFEHDVADWTQREEGGAQLDYLKVAVYHYSAQGCAAHGSLDEQAVQAAALQMAVDNTFGL
GAQVLLIGVDTDCDAIRIHLSGRFLDSATAAVQQALH-GLLALVQAWLIANFSQIEYVNR
YIGHDEAFVCAGEAVPLLHLRNQFYFAHLDAADLDVGIFQGVQALLVHFTYVPGARERAV
QRGLRQAIRASDLAELLHCRVGSVLEWAE

>2631660951
RHYELTLRGAAVTDVLQHERDFAQQAQALALERFELPADICADGRLPFVLRPFVKAYAGA
LFEHDVADWTQREEGGDRLDYLKVAAYHYSAQGCAAHGSHDAAAVAAAALQVAVDNTYGH
GAQVLLLGVDTDCDAIRIHLSGRYLDSAADALDAALYHGLLGLAQAWLVGNFSQLDYVQQ
YIGHDEAFVCAGEAVPSLQLRNQFYFAHLDAADLDVGIFQGVQPLLVHFTYVPGSRERAV
ARGLRQAAREAHLAELLHCRVGQRLEWAD

>2633092946
LAYEQTVRGEAIEDVRQHDRDFVEQAQALARQRTEWPLSVCADGRLPFVLREAVKAYAGA
LFELDVAEWTQREPGAEGADYLKVAVYHFSHEGCAAHGSHDARAVAAAALREAVDNTYGD
-ALVMLLGVDTDLDALRVHLRGRFLDAATDHIEAAVHPGLARLAQRWITANLSQIEYVIQ
YIGHDEHFICVGDALPSLQLRNQYYHAHLDAADLDVGIFTALRALLVHFTYVPGSRQRAI
ERGHRAAIRAAHWDERLHARVRERVAFVD

>A0A554X4D6
LAYEQTVRGEAIEDVRQHDRDFVEQAQALARQRTEWPLSVCADGRLPFVLREAVKAYAGA
LFELDVAEWTQREPGAEGADYLKVAVYHFSHEGCAAHGSHDARAVVAAALREAVNNTYGE
GALVMLLGVDTDLDALRVHLCGRFLDAATDHIETAVHPGLARLAQRWITANLSQIEYVIQ
YIGHDEHFICVGDALPSLQLRNQYYHAHLDAADLDVGIFTALRALLVHFTYVPGARQRAI
ERGHRAAIRAAHWDERLHARVRERVAFVD

>A0A4R3LMJ5
HAYEQTLRGEAIEDTWQHERDFVERAQALAQQRLQWPLAVCADGRLPFVLREGVKAYAGA
LFELDVQDWTQREPGGEALDYLKVAVYHFSHEGCAAHGSHDARAVAAAALRAAVDNTFGA
GALVMLVGVDTDLDAIRIHLRGRFLDAATARVHDAVHPGLARLAALWLQANLSQIEYVIT
YVGHDEAFVCVGDALPPLQLRNQYYHAHLDAADLDVGIFTGLRALLVHFSYVPGARQRAI
ERGQRAAIRAPSWDGQLHCRVSETVALID

>A0A554WGP8
HAYEQTLRGEAIEDTWQHERDFVERAQALAQQRMQWPLAVCADGRLPFVLRDGVKAYAGA
LFELDVQDWTQREAGGETLDYLKVAVYHFSHEGCAAHGSHDARAVAAAALRAAVDNTFGE
GALVMLVGVDTDLDAIRIHLRGRFLDAATTRIHDVVHPGLARLAALWLEANLSQIEYVIT
YVGHDEAFVCVGDALPPLQLRNQYYHAHLDAADLDVGIFTGLRALLVHFSYVPGARQRAI
ERGQRAAIRAAPWEAQLHCRVTETVALID

>A0A554W669
HSYEQTVRGESIEDVWQHERDFVERAQALARQRFEWPLAVCADGRLPFVLRDHVKAYAGA
LFELDAQDWTQREDGGERLDYLKVAIYHFSHEGCAAHGSHDARAVAAAGLRAAIDNTFGA
GALVMLIGVDTDLDAIRIHLRGRFLDAATARLHEAVHPGLARLAALWLEANLSQIEYVIE
YIGHDEHFVCVGDALPPLQLRNQYYHAHLDSADLDVGIFTGLRALLVHFTYVPGARERAV
ARGQRAAIRARQWDELLHGRVRETVALIE

>A0A554X274
HAYEQTVRGDAIEDVWQHERDFVERAQALAQQRFEWPLSVCADGRLPFVLREAVKAYAGA
LFELDVQDWTQREDEGQTLDYLKVAIYHFCQEGCAAHGSDDARAVAGAALRVAVDNTFGD
GALVMLIGVDTDLDAIRIHLRGRFLDAATAHLHEAVHPGLARLAQIWLEANLSQIEFVIE
YVGHDEHFVCVGDALPPLQLRNQYYHAHLDTADLDVGIFTGLRALLVHFTYVPGARERAV
ARGQRAAIRARHWDELLHGRVRETVALID

>A0A554XHX3
FRYERVIRDDAIEDVYQHDLDFAEKAQVMAEQRLRWPQSICADGRLPFVLREAVKAYAGA
LFENDVADWAQRQFG---LDYLKVAVYHFSSQGCAAHGSHDDVAITAAALRHAVAEQFGP
DMQVVLIGVDTDLDAIRIHLSGRFLDSAHDHIEQAVYGGMQGLAVAWLVANFSQIEYVLH
YIGHDEQFICVGDMVPRLHLRNQFYYAHLDAADLDVGIFSGVRPVLVHFQYVPDSRARAV
QRGQRAAIATAELCSLLQCCVREPLAFVA

>2628002666
FSYEQTVRGARIVDVHQHDATFADRAQQLALEQFELPREICADGRLPYVLRPNVKAYAGA
LFDGDVADWAQREENGDRLNFLKIAVYHLSNQGCAAHGSNDRQATESAELREAIDRSFGV
GADVLLIGVDTDLDALRIHLFGRYIETGKERIAEMIVKGMRRLVSALAEANLSQIEYVIK
YIGHDEECIVAGEAVRTLELRNLFYFAHLDAPDMDVGIFRNAAPVLVHFEYIPGSRQRAV
DRASRDAIVGADLAQLLTCAMDECCDFVV

>A0A259Q298
FTYEQTVRGARIVGVHQHDATFAERAQQLALEQFELPREICADGRLPYVLRPNVKAYAGA
LFDGDVADWAQREEDGDRLNYLKIAVYHLSNQGCAAHGSNDRQATESAELREAIDRSFGV
GADVLLIGVDTDLDALRIHLFGRYIETGKERIAEMIVQGMRRLVSALAEANLSQIEYVIK
YIGHDEECIVAGEAVRTLQLRNLFYFAHLDAPDMDVGIFRNVAPVLVHFEYIPGSRQRAV
DRACRDAIVGADLAKLLTCAMDECCDFVA

>2671657879
FDYERTVRSTRIVEVHQHDEDFTERAQQLAHEQFDLPSKICSDGRLPYVLRPNVKAYAGA
LFEADVCDWAQREVDGERLDYLKIAVYHFSSDGCAAHGSNDRQATEAAELREAIDRSFGI
GADVLLIGVDTDLDALRIHLYGRYIETVKERVAEIIVRGMRRLVSALAEANLSQIEYVIK
YIGHDEECIVAGNAVRSLKLRNLFYFAHLDAPDMDVGIFAKVAPVLVHFEYIPESRARAV
ERGRRDAIEAPDLVALLNCAIDERCDFVA

>A0A1I7J8R0
FDYERTVRSTRIVEVHQHDENFTERAQQLAREQFDLPSQICSDGRLSYVLRPNVKAYAGA
LFEVDVCDWAQREVDGERLNYLKIAVYHFSSHGCAAHGSNDRQATESAELREAIDRSFGV
GADVLLIGVDTDLDALRIHLYGRYIETVRECIAEMIVRGMRRLVSALAEANLSQIEYVIK
YIGHDEECIVAGDAVRPLQLRNLFYFAHLDAPDIDVGIFAKIAPVLVHFEYIPESRARAV
ARGRRDAIRAPDLAALLNCAIDECCDFVA

>2829791215
FDYERTVRSTRIVDVYQHDGNFTERAQQLAREQFDLPSQICSDGRLPYVLRPNVKAYAGA
LFDVDVSDWAQREVDGDRLNYLKIAVYHFSSQGCAAHGSNDRQATEAAELRTAIDQTFGA
GADVLLIGVDTDLDALRIHLFGRYFETAQDRIAGIVARGMRRLVLALAEANLSQVEYVIK
YIGHDEECIVAGEALRPLQLRNLFYFAHLNAPDMDVGIFSKVAPVLVHFEYIPQSRERAI
ARGRRDAIESPDLAALLNCAIDERCAFVA

>A0A4Y3WGL9
FDYERTVRSTRIVDVHQHDEKFIERSQQLAREQFDLPVQICSDGRLPYVLRPNVKAYAGA
LFEADVADWARREVDGDRLNYLKIAVYHFSSQGCAAHGSNDRQATDAAELRTAIDQTFGS
GADVLLIGVDTDLDALRIHLFGRYFETAQERIAEIVARGMRRLVLALAEANLSQIEYVIK
YIGHDEECIVAGQAVRSLQLRNLFYFAHLDAPDMDVGIFAKVAPVLVHFEYIPQSRERAI
ARGRRDAIEAPDLAALLNCAIDEICVFVA

>Q3SR48
FDYERTVRSTRIVDVHQHDENFIERAQQLAREQFELPPQICSDGRLPYVLRPNVKAYAGA
LFEVDVSDWARREVDGERLNYLKIAVYHFSSQGCAAHGSNDRQATEAAELRTAIDQTFGL
GADVLLIGVDTDLDALRIHLFGRYFETAQERIAGIVARGMRRLVLALAEANLSQIEYVIK
YIGHDEECIVAGDAVRSLQLRNLFYFARLDAPDMDVGIFGNVAPVLVHFEYIPESRARAI
ARGRRDAIEAPDLAALLNCAIDESCVFVV

>A0A1M3CHQ3
FDYERTVRSTRIVDVHQHDENFTERAQQLAREQFDLPSQICSDGRLPYVLRPNVKAYAGA
LFEVDVCDWAQREVDGERLNYLKIAVYHFSSHGCAAHGSNDRQATEAAELRVAIDRTFGS
GADVLLIGVDTDLDALRIHLFGRYFETAQERIAEIVARGMRRLVLALAEANLSQIEYVIK
YIGHDEECIVAGEAVRPLQLRNLFYFAHLDAPDMDVGIFAKVAPVLVHFEYIPASRERAI
ARGRRDAIAAPDLAALLNCAIDECCAFVA

>Q1QFR7
FDYEQKVRSTRIVDVYQHDENFTERAQQHAREQFDLPSQICSDGRLPYVLRPNVKAYAGA
LFEVDVSDWAQREVDGERLNYLKIAVYHFSSQGCAAHGSNDRQATEAAELREAIDRTFGA
GADVLLIGVDTDLDALRIHLFGRYFETAQERIAEIVASGMRRLVLALAEANLSQIEYVIK
YIGHDEECIVAGEAVRVLQLRNLFYFAHLDTNDMDVGIFRKIAPVLVHFEYIPEARERAI
ARGRRDAIQASDLVALLNCAIGECCAFVT

>A0A1V4I1R4
FDYERTVRSTRIVEVYQHDENFIGRARQLAREQFDLPTQICSDGRLAYVLRPNVKGYAGA
LFEANVSDWAEREVDGDRLNFLKIAVYHFSSHGCAAHGSNDRQATEAAELRSAIDRTFGT
GADVLLIGVDTDLDALRIHLFGRYFETAQEHIAETVARGMRRLVLALAEANLSQIEYVIK
YIGHDEEYIIAGEKLRPLQLRNLFYLAHLNAPDMDVGIFTKAAPVLVHFEYVPKSRERAI
ARGRRDAIKASDLAALLNCAIDERCTFVA

>A0A4Y3WGY9
FDYERTVRLARIVDVHQHDENFIEQARQLAREQFDLPTQICSDGRLAYVLRPNVKGYAGA
LFEANMSDWAEREVDGDRLNFLKIAVYHFSSHGCAAHNSNDNKATQAAELRTAIERTFGA
GADVLLIGVDTDLDALRIHLLGRYFETAQEHIAETVARGMRRLVLALAEANLSQVEYVIK
YIGHDEQYIIVGEKLRPLQLRNLFYLAHLNAPDMDVGIFTKAAPVLVHFEYVTKSRERAI
ARGRRDAIEAPDLAALLNCAIDERCTFIA

>Q3SNF9
FDYERTVRLARIVDVHQHDENFIELAQQLAREQFDLPTQICSDGRLAYALRPNVKGYAGA
LFEANMSDWAEREVDGDRLNFLKIAVYHFSSHGCAAHNSNDNQATQAAELRAAIERTFGA
GADILLIGVDTDLDALRIHLFGRYFETAQEHIAETVARGMRRLVLALAEANLSQIEYVIE
YIGHDEQYIIAGEKLRPLQLRNLFYLAHLNAPDMDVGIFTKAAPVLVHFEYVPKSRERAI
ARGRRDAIEAPVLAALLNCAIEERCTFIA

>A3WVW5
FDYERTVRSIRIVDVYQHDENFIERAQQLAREQFDLPTQICSDGRLAYVLRPNVKGYAGA
LFEANVSDWAEREVDGDRLNFLKIAVYHFSSDGCAAHGSNDRQATEAAELRAAIDRTFGA
GADVLLIGVDTDLDALRVHLFGRYFETAQEHIAETVARGMRRLVLALAEANLSQIEYVIK
YIGHDEEYIIAGEKLRPLQLRNLFYLAHLNAPDMDVGIFTKVAPVLVHFEYVPKSRERAI
ARGRRDAIETSDLTSLLNCAVDERCTFIA

>2737543617
HIYEELVRSSAITDTYQHELDFVTRAQRIAMDHYKLPLNICADGRLSFVLREAVKAYAGA
MFEEDITNWAHREPGDEDRNYLKIAVYHYSNEGCAAHGSDNKKAVEAAELRAAINNTYGR
GADILLIGVDTDIDSIRVHINGRFVDSGDEYIADAVAKGMRSLVFGLLEANLSQIEYVIQ
YIGHNERFICAGEAMNELHLRNKFYFAHLNAIHLDVGIFTNIKAILVHYHYVPGARERVI
QRCRRAAIEASQLHELLYCQISERCTFIE

>A0A1I4MBE4
YIYEELVRSSAITNTYQHELDFVTRAQRIALDQYELPLSICADGRLSFILRESVKSYAGA
MFEEDIVNWAHREPGDEDKNYLKIAVYHYSNQGCAAHGSDTEKALKSAELRAAINNTYGR
GADILLIGVDTDIDSIRVHFSGRYIDSGKEYISDALAKGMRSLVVGLVEANLSQIEFVIQ
YIGHNERFICAGESMNELHLRNKYYFAHLNAVHLDVGIFTEIKAILVHYHYVPGARERVI
QRCRRAAIESSKLHELLNCQITERCTFIE

>A0A1H9IQA9
HIYEELVRSSAIKNTYQHDLDFVTHAQRIAMDQYMLPVSICADGRLPFILRESIKSYAGT
MFEENIVDWAHREPGHENNNYLKIAVYHYSNQGCAAHGSDTRKACESAELRAAINNTYGR
GADILLIGVDTDLDSIRVHFSGRYVDSGDEYIAESVAKGMRNLVLGLVEANLSQIEFVIQ
YIGHNERFICAGESMKELYLRNKYYFAHLNAADLDVGIFTEIKAILVHYHYVPGARNRTI
RRCRRAAIEASQLHELLYCQITERCTFVE

>A0A1H9JQ11
YIYEELVRSSAITNTYQHELDFVTHAQRIAKDNYELPLDICSDGRLSFILRESVKSYAGA
MFEEDIANWAHREPGSEERNYLKIAAYHYSNEGCAAHGSDTNKAIESAGLRAAINNTYGR
GAEILLIGVDTDIDSICIYLNGRYIDNGVEYISDAVVKGMRNLILGLLEANLSQIEFVVQ
YIGHNERFICAGEAMNELHLRNKFYFAHLRAAHLDVGIFTNIKAVLVHYHYVPGSRERMI
ARGRRKAIEAPDLHAFLNCQITERCTFIE

>A0A1H3BQZ5
SAYEQQVRGAVIVGTFQHELDFVSRAQAIALDKYQLPADICADGRLPFVLREAVKAYAGA
MFEMDVADWAHREPGGEDCNYLKVAVYHFSNQGCAAHGSNDHKAVESAELRVAIENTYGR
GAEILLIGVDTDIDAIRVHLEGRYVDSGEDQIAEMIARGMRRLVQQLLESNLSQIEYVVQ
YIGHNERFICVGEAMSELQLRNKFYFAHLDATDIDVGIFTGIKAVLIHFHYVPGSRERAI
HRCRRAAIRGAHLCTLLDCQISERCTFIE

>Nitrosomonas_sp._Nm143
YAYEQLIRGAVIIDTFQHELDFVTRAQQMSLDHYELPVNICADGRLPFVLREAVKAYAGA
LFEGDVADWAHRESNDEERNYLKIAVYHFSNQGCAAHGSNDLKAIEAAELRSAIDNTYGR
GADILLIGVDTDIEAIRIHANGRYIDSGDEYITEAVTKGMRRLVLGLLEANLSQIEYVIQ
YIGHNERFICVGEAMSELQLRNKFYYAHLDATDLDIGIFTEIKPVLVHFHYVPGSRERVI
ERCRRAAVEASHLHELLYCQIAERCTFID

>A0A6N6ZHG4
YAYESRVRGAAIADTLQHELNFVARAQNLARECYELPDAICADGRLPFVLRDAVKAYAGA
MFEADVADWTQREPGGEQGNYLKVAVYHLSHQGCAAHGSNDATAMDAAELRAAVENTFGL
GADILLIGMDTDLDAIRIHVDGRYVCNATEHIEATLVPGMRRLILALLEANLSQIEYVIQ
YIGHNERFICAGEAMSELQLRNKFYFAHLDAADMDVGIFSGVKAILVHFHYVPGARERAL
LRCRRAAIESADLHTLLRCQMGERASFVE

>A0A7C9P8M7
YAYENLVRGSPIVDTFQHEMDFVARAQRVAQDKYTLPLDICADGRLPFVFRDAVKAYAGA
LFEGDVADWTQREPGGESGNYLKIAVYHYSNQGCAAHGSNDGLAKQAAELRGAIENTYGR
GADTLMIGMDTDTDAIRVHLDSRFVESAGTAVDQAIA-GMRKLITCLLEANLSQIQYVIQ
YIGHNERFICAGEAMSELQLRNKFYFAHLDAPDIDVGIFSGIAAVLVHFHYVPGARERAV
ARCQRTAIQDSQLHLMLHCQMSERCTFID

>A0A259EEC7
YAYENQVRGSPIVDTFQHELDFVARAQRVAQDKYSLPLRICADGRLPFVFRDAVKAYAGA
LFEGDVADWTQREPGGDSGNYLKVAVYHYSKQGCAAHGSNDGLATQAAELRGAIENTYGR
GADTLMIGMDTDTDAIRVHLESRYVESAAEAIERAIA-GMRKLIARLLEANLSQIQYVIQ
YIGHNERFICAGEAMSELQLRNKFYFAHLDAPDMDVGIFTGITAVLVHFHYVPGARERAV
ARCKRAAIEDPQLHEMLHCRMSERCTFID

>A0A259EU94
YTYEKQVRGAPIVDTLQHEMDFVSRAQRVAEDKYGLPKEVCADGRLPFVFRDAVKAYAGA
LFEGDVADWTHREPGGESGNYLKIAVYHYSNEGCAAHGSNDALATQEAELRAAVENTYGH
GADTLLIGMDTDTDAIRVHLESRFVESASQAIEAAVA-GMRKLIVRLLESNLSQIEYVIH
YIGHDEAFICAGEATNYVQLRNKYYYAHLDAPDMDVGIFSGVRAVLVHFHYVPGSRERTV
SRCRRAAIQGRQLHELLYCQMSERCTFIE

>2772987125
SDYERSVRGSGIVDTLQHETDFAQRAQGLAQTRYALPQEICADGRLPFVFRRNVKAYAGA
MFEADMADWAHREPGGESQNYLKIAVYHFSHQGCAFHASNDKQAVESAELRVAIERTYGV
GAAVLLVGLDTDLDALRIHLDGRYVDTAEEHIAQRVTVGMRSLVLALAEANLSQIEFVIH
YLGHDEEFICAGEATHYVQMRNKYYYAHLDAADMDVGIFTGVRPVLVHFYYVPGSRERAL
KRAKRAAIESPALVALLICRMTERCVFVD

>A0A0K6HSQ3
YDYERTVRGRGIVDTVQHESDFAERAQRLAQDRYALPQEICADGRLPFVFRRNLKAYAGA
MFEADMIDWAHREPGGESQNYLKIAVYHFSHQGCAFHASNDKQAVESAELRVAIERTYGV
GAAVLLVGLDTDHDSLRIHLDGRYVDTAEQHIAQRVANGMRSLVLALAEANLSQIEFVIH
YLGHDEEFICAGEATHYVQMRNKYYFAHLDAADMDVGIFTGVRPVLVHFYYVPGSRDRAL
KRAKRAAIESPALVALLTCRMTERCVFVD

>Q9ZHY8
SDYERIVRGSGIVDVLQHERDFAERAQRLAQERYALPQQTAPNGRLPFVFRRNLKAYAGA
MFKADMVDWGHREPGGESQNYLKIAVYHFSHQGCAFHASNDKQAVESAELRIAIERTYGV
GADILLVGLDTDVDALRIHLDGRYVDTAEQHIAQRVAVGMRQLVLALAEANLSQIEYVIH
YLGHDEEFICAGEATQYVQMRNKYYFAHLDAADVDVGIFTGVRSVLVHFYYVPGSRERAL
NRAKQAAIEAPALVALLTCRMTERCVFVD

>A0A257PXB4
SDYERRVRGSGIVDVLQHAQDFAARAQRLAQERYTLPHHICADGRLPFVFRSNLKAYAGV
MFETDMVDWAHREAGGESQNYLKIAVYHYSHQGCAFHASNDKQAVESAELRMAIERTYGV
GADVLLVGLDTDLDSLRIHLDGRYIDTAEDHIARRVADGMRQLVLALTEANLSQIEYVIH
YLGHDEEFICAGEATDYVQMRNKYYFAHLDAADIDVGIFNGVQAVLVHFHYVPGSRERAL
KRAKRAAIEAPALVELLICRMTERCVFVD

>A0A1E4NG71
YAYEQTVRGAGIVDVHQHERDFAARAQRLAQDRYTLPHAICADGRLPFVFRRNVKAYAGA
VFEADVIDWTHREPGGESQNYLKIAVYHYSHHGCAAHGSNDKLATESAELRAAIENTYGV
GADVLLVGMDTDVDALRIHLRGRYVETSADRIAELVARGMQALVLALAEANLSQIEYVIQ
YIGHDEELICAGEAMSELQLRNLFYFAHLDAADMDVGIFAGVRPVLVHFHYVPGARDRAV
LRAKRAAIVAPALAALLNCRMDERCAVIE

>A0A259FF16
YEYEQAVRGSRIVGAHQHDHDFAERAQRLALDRYALPQGVCADGRLPFVFRSNVKAYAGA
MFEADVVDWSHREPGGETQNYLKIAVYHYSHQGCAAHGSNDKLATESAQLREAVENTYGV
GADVLLVGLDTDIDALRIHLNGRYVDTAAEKIAAALAKGMWKLVLALVEANFSQIEYVIQ
YIGHDEEFICAGEAMSELQLRNLFYFAHLDAADMDVGIFTGIRPVLVHFHYVPGARDRAV
LRAKRAAIEAPALAALLNCRMSERCAVVE

>A0A257Y4H5
ATYEATVRGTRIVDTEQHELDFVVRAQRMALDRFELPADVCADGRLPFVLRENVKAYAGA
MFESDMGDWSAREPNGESLNYLKLAVYHFSHQGCAAHGSNDKLAIESAELRSAIDNTYGV
GAEILLIGLDTDLDALRIHLNGRYVDTGADAIADVVTRGMLRLVLALAEANLSQIEYVIQ
YIGHDEAFICAGEATNYVQMRNKYYYAHLEAADMDVGIFTEVKAVLVHFYYVPGSRARAL
LRARRAATLAPVLAALINCQMTERCGFVE

>A0A259EQ21
ATYEATVRGTRIVDTEQHELDFVARAQRMAQDRFELPADVCADGRLPFVFRENVKAYAGA
MFESDMGDWSAREPNGESLNYLKLAVYHFSHQGCAAHGSNDKLALESAELRSAIENTHGI
GAEILLIGLDTDLDALRIHLKGRYLDTGAECLAATVTPGMCRLVMALAEANLSQIEYVIQ
YLGHDEEFICAGEAMSELQLRNQFYFAHLDAADMDVGIFSGIKAVLVHFYYVPGSRERAV
LRAKRAATLAPALAALINCQMPERCGFVE

>A0A1R3VZU9
YEYEQRVRETRILETMRHQSDFVAKAQQLASMQYALPDHICADGRLPFIFRSAVKAYAGA
LFESDIADWTHREPGSAEGNYLKIAVYHFSNQGCAAHGSNDHQATEAAELRSAIDNIYGF
GADCLLIGVDTDIDAIRVHLQGRFVDSSQAHIASTVTEGMREFVIHLLEANLSQIEYVIQ
YIGHNERFICVGEAMTELQLRNKFYFAHLDANDMDVGIFTGIQGVLIHFHYVPGARERAI
QRCQRNALASAHLQNQLFCQMSERGCFVE

>A0A6I7N4U7
YEYEQRVRGTAIVDTCRHTLDFVEQAQQIALERFELPNEICADGRLPFVLREAVKAYAGA
LFEADVADWTHREPGGEDANYLKVAVYHFSNEGCAAHGSNDHLATELAELRAAVENTFGL
GAEILLVGVDTDIDAIRVHLNGRYVESFRGHIDSAIMTGMRRLIQHLLEANLSQIEYVIQ
YIGHNERFICVGEAMSELQLRNKFYFAHLDANDMDVGIFTGIHGVLIHFHYVPGARERAV
THCRRAAIETQKLYELLFCQMSERCTFVD

>A0A6P2A6F3
YDYEQNVRSTAIIDTCQHTMNFVEEAQRIAVERYELPVEICADGRLPFIFRDAVKAYAGA
MFEDDILDWTQREPGGEEANYLKIAVYHYSNEGCAAHGSSDRVAVESAELRAAIDNTFGL
GADILLIGVDTDIDAIRVHLKGRYVESFQEHIDTAIAQGIRCLILHLLEANLSQIEYVIE
YIGHNERFICVGEAMSELQLRNKFYFAHLDANDMDVGIFTGLRGVLIHFHYVPGARERAI
TRCMRDAVQAPQLQKRLFCQMSERCTFVE

>A0A7L5Y7B0
FVYEQGVRAASVVGTMQHEADFVASAQRIALDRYTLPEAICADGRLPYVFRPNVKAYAGA
MFETDMADWAQREPGSGDLNYLKIAVYHFSHQGCAFHASNDKQAVESAELRLAIERTYGR
GAAVLLIGVDTDLDSLRIHLDGRYVDTAEALIAARVAQGMRRLVLALAEANLSQIEYVIH
YIGHDEEFICAGEAIPNVQLRNLFYFAHLDVADMDVGIFSGVRAVLVHFCYVPGSRDRAV
ARARRDAIVAADLHQFIACQMDERCAFID

>A0A257QU23
YDYENRVSAGAIVDTIQYTPDFVSRAQALAAQNYSLPESICADGRLPFVFRPEVRAYAGS
LFESDMTDWAHSEPKAESGNYLKIAVYHFSSQGCAAHGSNDEQACEAAALRTAIDSTYGR
GADTLLIGLDTDLDAIRIHTTGRFIDASAHALHRAV-AGMQTLVERLLEANLSQIEYVIQ
YLGHDEHFICVGDAPTKVHIRNMYYFAHLATADLDVGIFTGLAAILVHFSHVPGGRDRAV
LRCRRAAIEEAGLAAQLHCQMTELCCFIE

>2719777208
HGYEAMLQADDVEAVLPRGEGFAAQAQELAHARCELPEAICADGRLPFVFREALKAYAGA
LFEIDMTDWTQRE--RQGTRYLKMAVYHYSAEGCAAHGSNEDAARDAAQLRTGIMQAFGV
GLDVLLLGIDTDLDAIRVHLQGLTVEAAQEHIADTIASGLKRLIARLLEANLSQIEYVIQ
YLGHGERFICVGDPIDELQMRNLYYFAHLDAACVDVGIFEKLSPVIVHFSYIPGARERAV
ERCERRGITARGQVPALKFGLDERLGLVR

>A0A1A6C0K8
YGYEAMLQADGVADTLPRERGFVAQAQQLARSRCELPTSVCADGRLPFVLRDALKAYAGA
LFELDMADWTQRE--RRDARYLKMAVYHYSKEGCAAHGSDELAARDAAQLRGGIAQAFGE
GLDLLLLGVDTDLDAIRVHLKGPTVDAAREHIAAAVATGMKTLVARLIEANLSQIEFVIQ
YLGHGERFVCVGDPIDDLQMRNLYYFAHLDAACVDVGIFEKLSPMIVHFSYVPGARERAI
ERGERAAIQSRERIPMLKFALTERLALVR

>A0A1D8IK57
YGYEGMLQADGVDETLPRDEGFVARAQQLACTRCELPAFICADGRLPFVLRDALKAYAGA
LFELDMADWSQRE--RRETRYLKMAVYHYSKEGCAAHGSDEQAARDAAQLRNGIAQAFGA
GLDVLLLGVDTDLDAIRVHFNGATVDAAREHIASAVVTGMKALIARLLEANLSQIEYVIQ
YLGHGERFICVGDPIDDLQMRNLYYFAHLDAACVDVGIFEKLSPIIVHFSYIPGARERVI
ERGERSAIQARDRMPMIKFALAERLALVR

>A0A1P8UI47
YDYEAVLQADSVEQTLPRDETFPAQAQQLTRARFELPAEICADGRLPFVLRESLKAYAGA
LFDLDLSDWTQRE--RLGARYLKMAVYHYSAEGCAAHGSDEGAARSAAQLRYGVAHAFGA
GLDILVLGLDTDLDAIRVHLQGVAVEAAQAHIMQSVASGLKRLVTQLIEANLSQIEYVIQ
YLGHGERFICVGDSIDELQMRNLYYFAHLDAACVDVGIFEKLSPVMVHFHYIPGARERAA
ERCKRRGIQAAGRVPALKFALAESLCLIG

>2517375722
RDYEVRIKADEIKSVQQKRNDFEQWAQQTIKQKITLSQKVCADGRLSYVLRSVRKAHAGA
LFSESVRNWVFIEPNEEPTKYLKIAVYHYSDQGCAAHGSDDAKAAEAADFRQAIENRFGC
GSQTLLIGMNTDDDSLKIHVQGRFVETDAEKIEQAVCASMNKLIAWFIENNFSQIAYVQE
YIGHAERFIGIGNGFEEVQLRNLTYYSYLDLNDVNVGIFTGLKPIIIRCDYVPGSKDRAE
DKARRQALHDTDLSAQLQTLCNQPAEKLP

>2540299964
RDYEMRIKADEIATVQQKRPDFNKVLAEIVRKEIHLSQEVCADGRLSYVLRSVRKAHAGA
LFSESVRNWVFIEPNDEPTRYLKIAVYHYSDQGCAAHGSDDAKAAEAADFRQAIENRFGC
GSQTLLIGMNTDDDSLKIHVQGRFVETDAERIQQVVCASMNKLIAWFIENNFSQIAYVQK
YIGHAERFIGIGNGFEEVQLRNLTYYSFLDLNDVNVGIFTGLKPIIIRCDYVPGSRDRAE
EKARRQALHDADLSAQLQTLCNHAAEKIP

>A0A3B0W3X3
RHYEMRIKTDEIKSVQMASSGFANKIQEIVKSKITFNSEICADGRLSYVLRSLRKAHAGA
LFSESVRNWVFIEPNDEPTQYLKIAVYHYSDQGCAAHGSDDFKAAEAADFRQAIENRFGC
GSQTLLIGMNTDDDSLKMYVEGRFIETNAEQIKQAVCLSMNELIAWFIENNFSQIEYVNQ
YIGHAERFIGIGSGFEEVQLRNLTYYGYLDFNDVDVGIFTGINPIIIRCDYVPGSRERAE
KKAKRGAVHNSNLSEKLQTLCYQPAERVV

>A0A356VUG4
NTYEVETKADDIENVLRGNS---AEIVSLVKSRINFDSEICSDGRLSYALRTLRKSHAGV
LFSESVRNWVFVEVSNDPTKYLKIAVYHYSEQGCAAHGSDDVKAAEAADFSQAIENRFGC
SSQTLLIGMNTDDDSLKIHVSGRYIDTSIKKIKDSICVSMQELVAWFVENNFSQIAYVNQ
YIGHAERFIGVGNGFEEVQLRNLSYYAYLDINDLNVGIFTGLKPIIIRCNYVPGSRERAS
IKAARNALHVEDLSATLQTLCNQPAEKLL

>2541029954
RRYEVDIKADDIEPVQRGQTDFIGWANQQLFAKVKLTEEVCADGRLSYVLRDARKAHAGA
LFSESVRNWVFIEPNEEPTRYLKIAVYHFSDQGCAAHGSDDQKAAEAADFRQAIENRFGC
GSQTLLIGMNTDDDSLKIHIQGRFVETDKDTIENAICMGVNQLIAWLIANNFSQIAYVNR
YIGHAERFIGVGNGFEEVQLRNLSYYSFLDVNDVDVGIFKGVKPIIVRCDYVPGSKDRAE
AKAIRKALHNQELSALLQTLPCQPAEKLP

>A0A6N7E2F8
RRYEVDIKADDIEGVQQGKTDFAGWANQQLFAKVTLTEEVCADGRLSYVLRDARKAHAGA
LFSESVRNWVFIEPNEEPTRYLKIAVYHFSDQGCAAHGSDDQKAAEAADFRQAIENRFGC
GSQTLLIGMNTDDDSLKIHIQGRFVETDKEAIEKVICAGVNALIAWLIANNFSQIAYVNR
YIGHAERFIGVGNGFDEVQLRNLSYYSFLDVNDVDVGIFKGVKPIIVRCDYVPGSKDRAE
AKAIRKALHNQELSVLLQTMPCQPAEKLP

>A0A0X3TCI9
RRYEMDIKADDIEAVQQGKPGFVAWANQTLFAKVKLTEDICADGRLSYVLRDARKAHAGS
LFSESVRNWVFIEPNEEPTRYLKIAVYHFSDQGCAAHGSDDQKAAEAADFRQAIENRFGC
GAQTLLIGMNTDDDSLKIHIQGRFVETDQDTIEKAICTGVNTLIAWLIANNFSQLAYVNR
YIGHAERFIGVGNGFEEVQLRNLSYYSFLDVNDVDVGIFKGVKPIIIRCDYVPGSKDRAQ
AKAVRKALHNQELSALLQTMPCQPAERLP

>A0A4P7P0U2
REYEVDIKSDDIEPVQQSQPSFVSWANQQLFAKVSLTEQICADGRLSYVLRALRKAHAGV
MFSESVRNWVFIEPNDEPTRYLKIAVYHFSDQGCAAHGSDDHKAAQAADFKQAIENRFGC
GSQTLLLGLNTDDDSMKVHISGRYVETEQTTLENAICAELVKLLSWLIGNNFSQIAYVNQ
YIGHAERFIGIGNGFEEVQLRNLSYYSFLDVNDVDVGIFKGVKPIIIRCDYVPGSKDRAE
AKALRKALHNQELSALLQTLPCKPAEKLP

>Q31HD6
RGYEVDIKSDNIESVQQSQLNFVSWANQQLFAKVSLTEQICADGRLSYVLRALRKAHAGV
MFSESVRNWVFIEPNDEPTRYLKIAVYHFSDQGCAAHGSDDHKAAQAADFKQAIENRFGC
GSQTLLLGLNTDDDSMKVHISGRYVETEQSALENAICAELVKLLSWLIGNNFSQIAYVNQ
YIGHAERFIGIGNGFEEVQLRNLSYYSFLDVNDVDVGIFKGVKPIIIRCDYVPGSKDRAE
AKALRKALHNQELSALLQTLPCKPAERLP

>A0A7D4T212
RQYEVEIKADEIETTQRGQNGFIGWANQQLYAKVTLTDQICADGRLSYVLRAARKAHAGS
LFSESVRNWVFIEPNDEPTRYLKIAVYHFSDQGCAAHGSDDQKAAQAADFRQAIENRFGC
GSQTILLGLNTDDDSMKVHINGRYVETDQDLLQTAICAEVMKLIRWLISNNFSQIAYVNQ
YLGHAERFIGIGNGFEEVQLRNLTYYSFLDVNDVDVGIFKGIKPIIIRCDYVPGSKDRAK
AKALRKALHSQELAALLQTMASKPAELVA

>A0A4V1HHK7
RQYETDIKADNIGPVQQHHHDFKRWANRELFNKVTLDENICADGRLSYVLRSSRKAHAGA
LFSESVRNWVFVEPNDEPTRYLKMAVYHFSDQGCAAHGSNDAKAAEAADFRQAIENRFGC
GSETMLIGINTDDDSLKIHIQGRFIETDKIAIETAICPQMKKLITWFVTKNFSQIEYVNT
YIGHAERFIGIGNGFEEVQLRNLSYYSYLDVNDVDVGIFKGVKPVIIRCDYVPGSRDRAE
QKALRKAIHNQELSVLVQTMACQSAEKIT

>2579719002
RAYETETKADKIESVEQSRLDFKRWANGELFAHVTLDESVCADGRLSYVLRSSRKARAGA
LFSESVRDWVFIEPNEEPTRYLKMAVYHFSDQGCAAHGNNDAKAAQAADLRQAIENRFGC
GSETILMGLNTDDDSLKIHIQGRYIETDKKEIEIAICVQVKRLLAWMIEHNFSQIEYVNQ
YIGHAERFIGIGSGFEEVQLRNLSFYSYLDVNDVDIGIFKGIKPIIIRCDYVPESKERAA
QKALRKAVHNQELSSLLHTMPCQPAEILV

>A0A6F8PQ17
RAYETRIKKDDLG--------------------------ICADGRLSYILRSSRKAHAGA
LFSESVRNWVFVEPNAEPTQYLKIAVYHYSDQGCAAHGSDDAKAAQAADFRQAIENRFGC
GAQTLLIGLNTDDDSLKVHVQGRYVETQATVIESALCAAMKGLLAWLIGNNFSQIAYVKD
YIGHAERFIGIGNGFEEVQLRNLTYYGFMDAADIDVGIFKSLPPIVIRCDYVPGSRDRAQ
AKAIRTALHAPELSAQLISLCAKPAERLK

>2518265324
RDYEVGTKTDQLETTWQTQDDFVIRAQALAESEWPWPEAICADGRLSYVLRAMRKAHAGV
MFSESVRHWVFVEPNTESTRYLKIAVYHYSDQGCAAHGSDEKKAAAAADFQQAIENRFGC
GSEPMLLGLNTDNDSLKVHLDGRYIKTETEYLKEALQPSMRDLLVWLMAQNFSQIAYVRQ
YIGHAERFIGLGNGFEEVQLRNLSYYGFLDAADVDVGIFKGVGPVVIRCDYVPGSRTRAL
EKAKRQALHQSDLSNDLTSLCAVPCEVVT

>2691254494
RDYELNTKADDLEGIWQNEEDFVVKAQALVQSEWQWPESVCADGRLSYVLRNMRKAHAGV
MFSESVRHWVFVEPNTESTRYLKIAVYHYSDQGCAAHGSDEKKAAAAADFQQAIENRFGC
GSEPMLLGLNTDNDSLKVHLEGRYIKTETDYLKEAMLASMQDLLAWLIEQNFSQIAYVRQ
YIGHAERFIGLGNGFEEVQLRNLSYYGFLDAPDVDVGIFKGVHPAIIRCDYVPGSRTRAL
EKARRQALHQSELSEELTSLCAVPCEMVS

>A0A7Z9WUX4
RTYEVEVKDDNVEALHTKRNDFVERANNELKKEITLDNAICADGRLSYVLRGLRKAHAGA
LFSESVRNWVFVEPNNEPTRYLKIAVYHYSDLGCAAHGSDDHKAAEAADFRQAIENRFGC
GSETILLGLNTDDDSLHVHIEGRYVDTKFNLIKKEICLGVVEVLSWFIENNFSQIEYVRH
YLGHAERFIGIGDSFDEVQLRNLSYYSYLHANDIDVGIFKGVKPIIIRCNYVPGSKSRAI
ERAKRKALQEEDLYALLKIMSFRPAESLK

>2836888135
RDYEDVSKTDQIWSVNYGCRDFVHWANRTLEAKFKLPVEICADGRLSYILRSMRKSHAGA
LFSESVRNWVFTEPNDDDTRYLKIASYHFSDQGCAAHGSDDAKAAQAAEFKQAIENRFDC
GADVILLGVNTDDDSLRVHVFGSYVDTHKEEILNALSDRLRKVLAWLIEQNLSQIDYVHQ
YLGHAERFIGIGSGFEEVQLRNLTYYSFLELSDVKVGIFKKVCPIIIGFEYVPGSKLRVI
KKSKRQLVHESELSQMLHTMCFHPAYRLD

>A0A6F8PSB3
RDYELTSKADRIETLMVGLGDFSRSANAILQAEFKLPDKVCADGRLSYILRSLRKAHAGA
LFSESVRNWVFTEPNNEATRYLKIASYHFSDQGCAAHGSDDTKAARAAAFKQAIEDRFGC
GADIALLGVNTDDDSLRVHIYGDYVDSHLEVLVDSLSDNLRKLLAWLLERNLAQIDYVHH
YIGHAERFIGIGNGFSEVQLRNLTYYSFLELDDVKVGIFKKLTPIIVGFEYVPGSKDRAA
NKAKRGLVQQAELSAMLHTMCHRPAFRLD

>A0A6F8PYJ6
RAYELASKADNIAVVGYGRRDFISWANKTLQAEFELPLDICADGRLSYILRDLRKAHAGA
LFSESVRNWVFIEPNSEPTRYLKIASYHFSDQGCAAHSSDDAQAAQAADFRQAIENRFGC
GSDVVLLGVNTDDDSLRVHVHGRYVETQTEQIKQSLGDNLRNLLAWLIERNMAQIDYVHR
YLGHAERFIGIGSGFEEVQLRNLTYYSFLELADVQVGIFKKLCPIIIRVDFVAESRNRAI
KKARRKAVHESELSKMLHTLCHAAAIKLT

>A0A1N6DJX3
HQYECSVKADLLRDAQHD----IERMRTDALNDFRIAQVMCADGRLSYVLRSVRKAHAGA
MFSESVRNWVFTEPNNADSRYLTIAVYHYSDLGCAAHGSDEHKAAQAADYRTAIENRFGC
GARTLLLGLNTDDDTLRVHVTGRYVDTGAERIEIEIAPEVRALLAMLIRNNFSQIAYVQD
YLDHAERFIGIGDVLEDVQLRNLCYYSYMHADDIDVGIFKKVKPIIIRCTYVPESRDRAI
ARANRNALIAKPLVDMLFTLKCHPPEVVG

>A0A1H9CBE3
RAFEQVFESQALIPTQAMGPDHASRIQAMARERFELPVEMCPDGRLRLILRLQPCARVGG
LFDSQVDHWRFCEPVSVPSRYLKVCVYHFREEACLELGGGLEMQVRLLAFREAVGAGLSR
LPETLLIGVDTDTDGIRLHVAGVFIDSRTRRLYQTLTPGLIRVMASVLQGNLCQLDYLRL
HGGRSERLVIVGDALDEVQLRNLAWCVGAGGEALDLGILNGARPVLVHRRYVEGSREREA
ARCLDRAIEDAALALGLVCQGGGTLEFLA

>H1G6H6
HAFEKVFEAEALIPAQAMGPDHARRIQAMAQDRFSWPDEACPDGRLRLILRLQPCARVGG
FFDSQVEHWRYCEPVNVPSRYVKACVYHFRQPCCEADGNIENLAA-SLGFRESLGNGLSR
SPDTLLIGVDTDTDGIRIHVHGVFVDSAVRRLYQSIAPGLVRLIARLLQGNLSQLDYLRL
HGERTERLIIVGDALDEVQLRNLAWCMGAAGEALDIGVLKGARPVLVHRLYVPGSREREA
GRCLARAIEDAALVLGMVCQGGGALEFLG

>A0A0C3REE0
EVIRLPIEKDWLFDLDRHGAAFRSPEAWVARERAEHPTAVCMDGRIPVMTNGIPFRNLGG
AFGWPHLGEVLAHQNSTGRRVLFLVTYHFSDRGCAGFNYDTAAAYAHTVIRRQMEQIFGT
GHYPLICGIETDEDTIIVHGKGEKLDLSTATLEPRLLMQMRADLLPLLLGNLDTIARVRE
QIEHCEWMICLGRGFDFLHTPNLALIIGPYSPNLDVPKAGGMRRILASVPYIGMDRARAE
LKSIFEVIRQPQLAEFVRTAVSRTLERVV

>A0A1G5CK28
NVTRLPIEKDWLFNLDRHGATFRSPDAWLARERAEHPTAVCMDGRISVMTNGIPFRNLGG
AFGWPHLGEVLAHQGSSGRRVLFLVTYHYSDRGCAGFNYDTEAAFAHTVIRRQMEQIFGA
GHYPLICGIETDEDTIVVHGTGEKLDLSQPTLEPRLLMQMRADLLPLLLGNLENIARVRE
QIEHREWMICVGRGFDFLHTPNQALIIGPYSPNLDVPKAGGMRRILASVPYIGMDRARAE
LKSIFEVLRNPALSEFVRTAVSRTLETVN

>A0A1H7H3J7
NVTRLPIEKDWLFHLDRHGTTFRGPEAWLARERAQHPTAVCMDGRIPVMTNGIPFRNLGG
AFGWPYLGEVLSHQGRAGRRVLFLVTYHFSDRGCAGFNYDTQAAYAHTVIRRQMQQIFGA
EHYPLICGIETDEDTIIVHGNGEKLDMSLPTLEPRLLMQMRADLLPLLLGNLDTIARVRE
LIEHREWMICVGRGFDFLHTPNLALIIGPYSPNLDVPKAAGMRRILASVPYIGMDKARAE
LKSLFEVVRRPDLAEFIRTAVSRTLETIT

>A0A0U5FP26
DIHRRPIPEDWLFDLRRHGEVFRGPEAWLARQRAEHPTAVCMDGRIPVATNGIPFRNLGG
MFGWPHLGEVLAHTRESGRRVLFLITYHWSDRGCAGFGYDTDAAIAHTQIRAQLEHIFGT
GHYPLVCGFETDEDALVIHGGGATLDLAAATLEPRLLMQMRADLLPLLLGNLEHVATVRD
LVEHREWMICLGRGFDFLHTPNLALIIGPYSPDLADPKAAGMKRILASVPYIGVDRARAE
LKSRFGVLAEPQLAASKRTAVSRDLELLA

>A0A1W6CPB6
DIHRRPIAEDWLFDLRRHGEVFRGPEAWLARQRAEHPTAVCMDGRIPVATNGIPFRNLGG
MFGWPHLGEVLAHTRDSGRRVLILITYHWSDRGCAGFGYDTEAAIAHTQIRAQVEHIFGQ
GHYPLVCGFETDEDALVIHGGGAALDLATVTLEPRLLMQMRADLVPLLRGNLEHIATVRD
SVEHREWMICLGRGFDFLHTPNLALIIGPYSPDLADPKAAAMARILASVPYIGVDRARAE
LKSRFQVLRDPQLAASKRTAVSRDLELLA

>A0A7X1L5R6
DIHRKSIADDWLFELRRHEQTFRSPEAWLARERAEHPTAVCMDGRIPVATNGIPFRNLGG
IFGWPHLGEVLSHLRSTGRRVLVLITYHWSDRGCAGFQFDTTAAIAHTEIRRQVEHIFGH
AHYPLVCGFETDDEALMIHGDNAVLDLAGATLEPRLLMQMRADLLPLLHGNLEHIAQLRE
TVEHREWMICLGRGFDFLHTPNVALIIGPYSPDLADPKAAGMKRILASVPYIGVDRARAE
LKSQFGVLRDGNLAGYKHTAVSRRLELIG

>A0A143BA22
EIHTRPIAEEWLFDLDRHGRTFRSPEAWLARERAEHPTAVCMDGRIPVATNGIPIRNLGG
MFGWPHLGEVLAHLRSAGRRVLFLITYHWSDRGCAGFHYDTNLAIEHTEIRRQVEHIFGQ
GHYPLVCGFETDEEALMIHGDGALLDLAGATLEPRLLMQMRADLLPLLHGNLEHIAEVRA
SVEHREWMICLGRGFDFLHTPNLALIIGPYSPDLADPKAAGMQRILASVPYIGVDRARAE
LKAGFGVLKEPALAGFKRTAVSRNLELIG

>A0A7U6Y696
DIHSKPIQQDWLFDLHRHGETFRSPEAWLARERAKHPTAVCMDGRIPVATNGIPFRNLGG
MFGWPHLGEVLAHLRGSGRRVLFLITYHWSDRGCAGFQFDKAAAMAHTEIRLQVEHIFGQ
GHYPLVCGFETDEDALVLHGDGATLDLSTAALKPRLLMQMRADLLPLLQGNLAHIAQVRE
LAEHREWTICLGRGFDFLHTPNQALIIGPYSPDLADPKAAAMARILSSAPYVGVDRARAE
LKSRFNVIKSPALAGTKHTAVSRQLELID

>A0A522VF10
DIHTKPIRQDWLFELRRHGETFRSPEAWLARERAEHPTAVCMDGRIPVATNGIPFRNLGG
MFGWPHLGEVLAHLRGTGRRVLFLITYHWSDRGCAGFHFDKAAAMAHTDIRRQVEHIFGS
GHYPLVCGFETDEDALVLHGNGATLDLSTTTLKPRLLMQMRADLLPLLHGNLEHISSVRE
LVEHREWTICLGRGFDFLHTPNQALIIGPYSPDLADPKAAAMQRILASVPYIGVDRARAE
LKSRFQVIEAPALAGTKHTAVSRQLELIG

>A0A7L6A4I3
DIHNRTIAEDWLFDLRRHGETFRGPEAWLARERAEHPTAVCMDGRIPFATHGIPFRNLGG
IFGWPHLGEVLAHLRGTGRRVLFLITYHWSNRGCAGFNYDTAAAIAHTDIRRQVEHIFGS
GHYPLVCGFETDDEALAIHGDGTVLDLAGATLEPRLLMQMRADLLPLLRGNLDHIALVRE
LIEHREWVICVGRGFDFLHTPNLALIIGPYSPNLGDPKAAGMERILASVPYIGVDRARAE
MKSRFDVVSEPELAGTTRTAVSRNLELIG

>A0A5C7ZZ87
DIHKQAIGADWLFDLRRHGENFRSPEAWLARQRAEHPTAVCMDGRIPVATQGIPFRNLGG
MFGWPHLGEVLIHLKGAGRRVLVLITYHWSDRGCAGFRYDTAAAIAHTAIRKQMAQLFGS
GHYPLVCGFETDEESLALHGDGEVLDLSQATLEPRLLMQMRADLLPLLRGNLEHMAQIRA
LIEHREWVICVGRGFDFLHTPNLALIIGPYSPDLADPKAAGMQRILASVPYIGVDRARAE
MKSRFGVIAQPALAKTTRTAVARNLELID

>A0A524B8D7
DIHKQAIGADWLFDLRRHGENFRSPEAWLARQRAEHPTAVCMDGRIPVATQGIPFRNLGG
MFGWPHLGEVLIHLKGAGRRVLVLITYHWSDRGCAGFRYDTAAAIAHTAIRHQMSQLFGS
CHYPLVCGFETDEECLALHGDGEVLDLSQATLEPRLLMQMRADLLPLLRGNLEHMDRIRT
LIEHREWVICVGRGFDFLHTPNLALIIGPYSPDLADPKAAGMQRILASVPYIGVDRARAE
MKARFEVITQPALAKTTRTAVARSLELID

>A0A1A8XVL9
DIHSKPIQQDWLFDLRRHGESFRSPEAWLARGRAEHPTAVCMDGRIPVATNGIPFRNLGG
MFGWPHLGEVLAHQRNDGRRVLFLITYHWSDRGCAGFAYNTQAAIAHTEIRRQVEHIFGS
GHYPLVCGFETDEDALAIHGDGRMLDLATEMLEPRLLMQMRADLLPLLAGNLDHITQVRE
MIEHREWMICLGRGFDFLHTPNQALIVGPYSPDLADPKAAGMKRILASVPYIGVDRARAE
LKSRFNVIRAPALAESMHKAVSRSLEFLA

>A0A1A8XQY5
DIHGKPIDEDWLFGLDRHSAIFRSPEAWLAREHAEHPTAVCMDGRIPVATNGIPFRNLGG
IFGWPHLGEVLAHQRSTGRQVVFLVTYHYSDRGCAGFQYDTAAAIAHTEIRRQVEHIFGS
DHYPLVCGFETDEDALVIHGAGDKLDLSTSTLELRLLMRMRADLLPLLYGNLAHIENVRA
LIEHREWMICLGRGFDFLHTPNIALIIGPYSPNLDVPRAAGMQRILASVPYIGVDRARAE
LKSRFDVIRAPRLGEAMRTAVSRRLETIT

>A0A080M2M4
DIHGKPIAEDWLFGLDRHSTIFRSPQAWLARERAEHPTAVCMDGRIPVATNGIPFRNLGG
IFGWPHLGEVLAHQRSAGRHVVFLVTYHYSDRGCAGFQYDTAAAIAHTEIRHQVEHIFGS
DHYPLVCGFETDEDALVIHGTGDKLDLATSTLELRLLMRMRADLLPLLYGNLAHIEEVRA
LIEHREWMICLGRGFDFLHTPNIALIIGPYSPNLDVPRAAGMQRILASVPYIGVDRARAE
LKSRFDVIRAPRLGESMRTAVSRTLETIA

>A0A080M7C6
DIHGKPIAEDWLFGLDRHSTIFRSPEAWLARERAEHPTAVCMDGRIPVATNGIPFRNLGG
IFGWPHLGEVLAHQRSAGRHVVVLVTYHYSDRGCAGFQYDTAAAIAHTEIRRQVEHIFGS
DHYPLVCGFETDEDALVIHGAGDKLDLATSTLELRLLMRMRADLLPLLYGNLAHIEDVRA
LIEHREWMICLGRGFDFLHTPNIALIIGPYSPNLDVPRAAGMRRILASVPYIGVDRARAE
LKSRFDVIRAPHLSETIRTAVSRTLETIA

>C7RM14
DIHGKPIEEDWLFGLERHSTIFRSPEAWLAREHAEHPTAVCMDGRIPVATNGIPFRNLGG
IFGWPHLGEVLAHQRSAGRHVVFLVTYHYSDRGCAGFQYDTAAAIAHTEIRRQVEYIFGT
DHYPLVCGFETDEDALVIHGAGDKLDLATSTLELRLLMRMRADLLPLLYGNLEHIENVRA
LIEHREWMICLGRGFDFLHTPNIALIIGPYSPNLDVPRAAGMLRILASVPYIGVDRARAE
LKSRFDVIRAPRLGEAIRTAVSRTLETIA

>A0A011NR50
DIHGKPIEEEWLFGLDRHSAIFRSPEAWLARERAEHPTAVCMDGRIPVATNGLPFRNLGG
IFGWPHLGEVLAHQRNAGRHVVFLVTYHYSDRGCAGFQYDTAAAIAHTEIRRQVEHIFGT
DHYPLVCGFETDEDALVIHGAGDRLDLSTSTLELRLLMRMRADLLPLLHGNLEHIENVRS
LIEHREWMICLGRGFDFLHTPNVALIIGPYSPNLDVPKAAGMQRILASVPYLGVDRARAE
LKSRFNVIRAPHLGESIRTAVSRALEAIS

>A0A533QQU9
DIHGKPIEEDWLFGLDRHSAIFRSPEAWLARERAEHPTAVCMDGRIPVATNGLPFRNLGG
IFGWPHLGEVLAHQRSAGRNVVFLVTYHYSDRGCAGFQYDTDAAIAHTEIRRQVEHIFGT
DHYPLVCGFETDEDALVIHGAGDRLDLATSTLELRLLMRMRADLLPLLHGNLEHIENVRA
LIEHREWMICLGRGFDFLHTPNVALIIGPYSPNLDVPKAAGMQRILASVPYLGVDRARAE
LKSRFSVIRAPRLGESIRTAVSRALEAIS

>A0A3D6DW25
DIHAKPIGEDWLFGLDRHAAIFRSPEAWLTRERAAHPTAVCMDGRIPVATNGLPFRNLGG
IFGWPHLGEVLAHQRSAGRHVVFLVTYHYSDRGCAGFAYDTAAAIAHTEIRRQVEHIFGS
DHYPLVCGFETDEDALVVHGGGDKLHLATATLPLRLLMRMRDDLLPLLYGNLEHIEGVRA
LIEHREWMICLGRGFDFLHTPNVALIIGPYSPNLDVPKAAAMERILASVPYIGVDRARAE
LKSRFDVIRAPRLGESIRTAVSRTLEAIA

>A0A6A7RPA6
DIHGKPIAEAWLFGLERHAAMYRSPEAWLARQRAEHPTAVCMDGRIPVATNGLPFRNLGG
IFGWPHLGEVLAHQRNAGRHVLFLVTYHYSERGCAGFDYDTAAAIAHTEIRRQVEHIFGS
DHYPLVCGFETDEDALVIHGTGEQLHLASATLEQRLLMQMRADLLPLLHGNLEHIASVRS
LIEHREWTICLGRGFDFLHTPNVALIIGPYSPNLDVPKAAGMRRVLASVPYIGVDRARAE
LKSSFDVIRRPRLGETTRTAVSRTLEAIA

>A0A011NRQ8
DIHGKPIAEDWLFGLDRHAAMYRSPEAWLARQRAEHPTAVCMDGRIPVATNGLPFRNLGG
IFGWPHLGEVLAHQRSAGRHVLFLVTYHYSERGCAGFDYDTAAAIAHTEIRRQVEHIFGG
DHYPLVCGFETDEDALVIHGAGEQLHLADTTLEQRLLMQMRADLLPLLHGNLEHVESVRS
LIEHREWTICLGRGFDFLHTPNVALIIGPYSPNLDVPRAASMQRILASVPYIGVDRARAE
LKSSFDVIRRPRLGGTTRTAVSRTLEAIA

>A0A011NBI9
DIHGKPIAEDWLFGLERHAAMYRSPEAWLARQRAEHPTAVCMDGRIPVATNGLPFRNLGG
IFGWPHLGEVLAHQRSAGRHVLFLVTYHYSERGCAGFDYDTAAAVAHTQIRSQVEHIFGS
DHYPLVCGFETDEDALVIHGAGEQLHLASASLDQRLLMQMRADLLPLLHGNLEHIESVRS
LIEHREWTICLGRGFDFLHTPNIALIIGPYSPNLDVPKAAAMRRILASVPYIGVDRARAE
LKSSFDVIDRPRLGETTRTAVSRTLEAIV

>A0A497XJV0
DIHGKPIQQDWLFDLDRHGANFRSPEAWLARERAEHPTAVCMDGRIPIATNGIPFRNLGG
MFGWPHLGEVLAHQRSSGRRVLFFITYHYSDRGCAGFNYNTDAAIAHTEIRSQVEHIFGA
AHYPLVCGFETDEDALIIHGNGEKLDLATSTMELRLLMQMRADLLPLLQGNLDHIETIRA
AIEHREWMICLGRGFDFLHTPNIALIIGPYSPNLDEPTAAGMARVLASVPYIGVDRARAE
LKSRFEVISAPELAGAVHTAVSRTLEDIG

>A0A7Y8JBH8
TIHGKPIQEDWLFDLDRHAANFGSPEATLARQRAEHPTAVCMDGRVPVVTNGIPFRNLGG
RFGWPHLGEVLANQRNAGRRVLVIINYHFSDRGCAGFNHDTAAAIAHTEIRQQVETIFGS
GHYPLVVGLETDEDALIVHGKGEKLELANANLDLRLLMQMRHDLLPLLHGNLEHIDDIRA
LIEHREWMICLGRGFDFLHTPNVALIIGPYSPNLAEPRAAGMARILTSAPYIGVDRARAE
VKSRFEVIRQPALAETIRTAVSRRLELIT

>A0A838LUC7
DIHSKPIQQDWVFDLDRHGADFRSPEACLARERAEHPTAACMDGRVPAATNGIPFRNLGG
IFGWPHLGEVVAHHRSSGRRVLFLINYHYSSRGCAGFNYDTEAAIAHMNIRRQIQHIFGA
AHYPLVCGFETDEDALIVHGNGEKLDLSTEELGPRLIMQMRNDLLPLLYGNLKRIDSVRE
HIEHREWMICVGRGFDFLHTPNLALIIGPYSPNLGQPRAAGMQRIFSSVLYIGVDRARAE
IKSRFDIIKAPELASATRTAVSRTLEAIA

>A0A0E9MJS9
DIHSKPIQQEWLIGHSRHSSSFCSPEQYLARERAEHPTDVCMDGRIPVATNGIPIRNLGG
MFGWPHLGEVLANQDTTGRRVLMLITYHFSDRGCAGFCYDTEAAIAHTAIKAQVEHVFGT
GHYPIVCGFETDEDAIILHGNGDTLEVAKETLGRRLLMRVSSDLLPLLIGNMQHVTEIRH
TIEHREWMICLGRGFDFLHIPNLALIIGPYSPDLADPKAAGMARILASVPYIGVDRARAE
LKSRFEVIRRKDLAGYERTAVSRELELVS

>S6AM57
NTYNKPIQEEWLLGHGKYSAAFCSPEEYLARERAEHPTDVCMDGRIPVATHGIPIRNLGG
MFGWPHLGEVLANQDTTGRRVLMLITYHFSDRGCAGFCYDTEAAIAHTGIKAQVEHVFGT
GHYPIVCGFETDEDAIVLHGNGETLEVAKETLGRRLLMRVSRDLLPLLVGNIRHVIETRN
TIEHREWMICLGRGFDFLHMPNLALIIGPYSPDLADPKAAGMSRILASVPYIGVDRARAE
LKSRFEVIRRPDLAGYERTAVSRELELIC

>A0A6F8VF76
DIHTKTIDEGWLLDLRRHSASFCSPESYLARERAEHPTDVCMDGRIPIATNGIPIRNLGG
MFGWPHLGEVLSNHDTQGRRVLTLITYHFSDRGCAGFCFDTEAAIAHTSIKRQVEHVFGR
GHYPIVCGFETDDDSLILHGQGDVLDVATPTLGLRLLMQVRQDLLPLILGNMAHVAEVRG
TIEHREWMICLGRGFDFMHTPNIALIIGPYSPDLADPKAAGMRRTLASVPYIGVDRARAE
LKSRFEVIRAPQLADLMHTAVSRALEEIS

>A0A658BRI2
DIHSKPINEEWLLDLRRHSASFTSPETFLARERAEHPSDVCMDGRIPIATNGIPIRNLGG
MFGWPHLGEVLANHGSAGRRVLVLITYHFSDRGCAGFCYDTEAAIAHTAIKQQVEHVFGQ
GHYPIVCGFETDEDALILHGNGGLLEVAQPTLELRLLMQVRRDLLPLILGNIAHVADIKH
AIEHREWVMCVGRGFDFLHMPNLALIIGPYSPDLADPKAAGMKRILASSPYIGVDRARAE
LKARFDVIRTPQLISSMHTAVSRALESLV

>A0A1G5QYQ6
GMHDQSIDEEWLFALQRHSAQFVSPEAYLARERANHPTAVCMDGRIPVATNGIPFRNLGG
MFGWPYLGEVLADQEAVGRRVLVLITYHFSSRGCAGFGFDTDAAMAHTEIKRQVEATFGS
DHYPIVCGFETDDDALVLHGNGATLNVAEETLLQRLLMQMRCDLLPLIEGNMDRIAEVRT
TIEHREWMICVGRGFDFLHMPNLALIIGPYSPDLADPKAAGMRRILASAPYIGVDRARAQ
LKSRFEVIREPELAGRVRTAVSRTLERLE

>A0A7Y8MM62
DTYSKPINEDWLFDLRRHSAAYASPEAYLARKRAEHPTAVCMDGRIPIATNGIPFRNLGG
MFGWPHLGETLEDAKSAGRRTLVIITYHFSSRGCAGFNYCTDAARAHTEIKAQVEALFGT
GHYPLVCGFETDEDAILLHGNGEVLNMAEENLMPRLLMQVRADLLPLLLGNLDHIAEVRK
TIEHREWMICIGRGFDWLHMPNLALIIGPYSPDLADPKAAGMQRILASAPYIGVDRARAT
LKARFEVIRKPTLAEHAHTAVSRALEMI-

>A0A1B4XIM9
DTHSKPIAQEWLMEHRRHSEAFTSSEAYLARQRAQHTSAACMDGRISVATHGIPFRNLGG
MFGWPHLGEVLANHDTIGRRVLLLITYHYSDRGCAGFNYDTDAARAHTAIKRQVEHVFGA
GHYPIVCGFETDEDALVLHGNGETLDVSRVGLRPSLLMQVRFDLEPLVLGNQARIAEVRK
TVEHREWMICIGRGFDFLHMPNLALIIGPYSPDLAEPNAANMRRILASVPYVGVDRARAE
LKSRFEVIRAPALAAQMRTAVSRTLETIA

>A0A258TVN4
DIHSRPIESDWLFEIAQHAETYSSPETWLARERARHPTAVCMDGRIPIATRGIPFRNLGG
MFGWPHLGEVLAHQQHAGRRVLVLITYHYSDRGCAGFNYDTEAAHAHTEISAQVEYTFGL
GHYPLVCGFETDEDALILHGHGGSLNLAEPHLAQRLLMQVRTDLLPLLLGNLEHIAEVRQ
EIEHREWIICVGRGFDFLHMPNLALIIGPYSPDLADPKAAGMQRILASAPYIGVDRARAQ
LKARFEEIERPELAKHVRTAVSRRLEEL-

>A0A1E2UHR5
DIHNKPIQEDWLFNHHNHSCNYTNPESWLARTRAEHPTAVCMDGRIPIATNGIPFRNLGG
MFGWPHLGEVLASQNSEGRHTMILITYHFSDRGCAGFNYDTEAAKAHTEIKRQVEAVFGG
GHYPIVCGFETDEDALILHGNGELLNMADPTLRPRLLMQMCEDLLPLIAGNLDHIEAARK
EIEHREWMICIGRGFDFLHMPNIALIIGPYSPSLADPKAAGMKRIFASVPFVGVDQARAK
MKSNFKEIRQPQLAEHVKSAVSRALEIMN

>A0A421K1P3
DIHNKPIEEDWLFNHHNHSCNYTNPENWLARTRAEHPTAVCMDGRIPIATNGIPFRNLGG
MFGWPHLGEVLASQNSEGRHTMILITYHFSDRGCAGFNYDTEAAKAHTEIKRQVEAVFGG
GHYPIVCGFETDEDALILHGNGELLNMADPTLRPRLLMQMCEDLLPLIAGNLEHIEAARQ
EIEHREWMICIGRGFDFLHMPNIALIIGPYSPSLADPKAAGMKRIFASVPFVGVDQARAK
MKSNFNEIRQPQLAEHVKSAVSRALEVMN

>A0A2T6N2V4
DIHNKPIQEEWLINHENHAENYSKPGSWLARTRSEHPSAVCMDGRIPVATNGIPFRNLGG
IFGWPHLGEVLSGQNSDGRRVMTIITYHFSDRGCAGFNYDTEAAKAHTQIKRQVEEVFGD
DHYPIVCGFETDDDALILHGTGGQLNVADLTLLPRLLMQMRQDLLPLVEGNLDHVHEARQ
EIVHREWMICIGRGFDFLHMPNLALIIGPYSPNLGDPKAAGMHRILASVPYVGVDRARAT
VKSRFDRIRSPELAQTVKTAVSRRLEMQN

>A0A2T6NC26
DIHNKPIQEEWLINHSTHSENYSKPGSWLSRTRSEHPTSVCMDGRIPIATNGIPFRNLGG
IFGWPHLGEVLASQNSDGRRVMTLITYHFSDRGCAGFNYDTEAARSHTQIKRQVEEVFGD
DHYPIVCGFETDDDALILHGTGEQLNMADLTLLLRLIMQMRQDLLPLVAGNLDHVEEARQ
EIVHREWMICIGRGFDFLHTPNLALIIGPYSPNLADPKAAGMKRIFASVPFVGVDRARAE
VKSKFERIRVPELAKKVKTAVSRHLEMLP

>A0A7Z0VM29
DIHNKPIQDEWLINHSTHSEKYSKPGSWLARTRSEHPTSVCMDGRIPIATNGIPFRNLGG
IFGWPHLGEVLASQNSDGRRVMTLITYHFSDRGCAGFNYDTEAARSHTQIKRQVEEVFGD
DHYPIVCGFETDDDALILHGTGEQLNMADLTLLPRLLMQMRQDLLPLVAGNLDHVEEARQ
EIVHREWMICIGRGFDFLHTPNLALIIGPYSPNLADPKAAGMERILASVPFVGVDRARAE
VKSKFERIRVPELAKKVKTAVSRHLEMLS

>A0A2T9ZTB4
DIHSKPIQEEWLINHTTHSESYSTPGSWLARTRSEHPTAVCMDGRIPFATNGIPFRNLGG
IFGWPHLGEVLASQNSDGRRVLNLITYHYSDRGCAGFNYDTEAAKAHTQIKRQVEEVFGP
DHYPIVCGFETDDDALILHGTGEQLNTADLTLLPRLLMQMRQDLLPLVAGNLDHVFEARQ
ELVHREWMICVGRGFDFLHTPNLALIIGPYSPNLSDPKAAGMQRILASVPYVGVDRARAE
VKSNFDRIRTPELAKRVKTAV--------

>A0A3D1JNG2
DIHGKPIDQDWLFERRDYSARFCSPENWLARERALHPTAVCMDGRIPVATNGIPFRNLGG
IFGWPHLGEVLAGQRREGRQVLLVITYHFSNRGCAGFNCDTAAAIAHTHIKAQVESVFGL
GHYPLLCGFETDEDALLIHGQGEVLDLSKAALMQQLLMQIRRDLLPLLAGNLAHIREVRQ
AIEHREWMICLGRGFDFLHMPNLALIVGPYSPELADPKAASMARILASVPYLGVDRARAE
LKSAFGVIAAPALAEHVRKAVARRLEQLA

>A0A349WB36
DIHGKPIDQDWLFERRDYSARFCSPENWLARERALHPTAVCMDGRIPVATNGIPFRNLGG
IFGWPHLGEVLAGQRREGRQVLMVITYHFSDRGCAGFNCDTAAAIAHTHIKTQVESVFGL
GHYPLLCGFETDEDALLIHGQGEVLDLSRAALMQQLLMQIRRDLLPLLAGNLERIREVRQ
AIDHREWMICLGRGFDFLHMPNLALIVGPYSPELADPKAAGMARILASVPYLGMDRARAE
LKSAFGVIAAPALAEHVRKAVARRLEQLA

>A0A258N7Y0
DIHSKPIAQDWLFERCDHSARFCSPENWLARERALHPTAVCMDGRIPVATHGIPFRNLGG
MFGWPHLGEVLAGQRREGRRVLLLITYHFSSRGCAGFHGDTAAAIEHTRIKQQVETVFGQ
GRYPLLCGFETDEDALLVHGQDGLLDLAQGALAQHLLMQMRDDLLPLLAGNLRRIDEVRQ
AIEHREWMICLGRGFDFLHMPNIALIVGPYSPELAEPQAAAMARILASVPYLGVDSARAG
LKSAFGVIARPALAGHVRTAVSRRLEPV-

>A0A5C7K4P3
DIHSKPIGEEWLFERRDYSARFCSPENWLARERANHPTAVCMDGRIPVATKGIPFRNLGG
MFGWPHLGEVLAGHRRDGRRVLLFITYHFSDRGCAGFAYDTAAATAHTRIKTQVESVFGL
GHYPLVCGFETDEDALLLHGNGRVLDLSTTSLAPELLMQVRHDLLPLLTGNLAHIAEVRR
AIEHREWMICLGRGFDFLHMPNLALIVGPYSPELADPKAAGMRRILASVPYIGVDRARAE
LKSAFEVIARPALAEHVRTAVSRRLELLT

>A0A1E4L5D9
NLYAQPIEANWLFGHQNHAASFGSPETWLARKRAEHPTAVCMDGRIPVATEGIPYRNLGG
RFGWPHLGEVLSEMSREGRRMLMMSSYHFSDRGCAGFNYDTEAARAHTAIRSQIEQVYGV
GHYPLVCGFETDEDALILHGNGATLNVAETAVPTRLLMQMRADLLPLIQGNLRHVAQVRQ
EIEHREWMVCLGRGFDWLHMPNQALIIGPYSPDLADPNAAGMARILASVPYIGVDRARAE
LKAHFEVIARPQLAEHRRTAVSRKLELLG

>A0A4V2UQT0
DIHNRPIQEDWLFEIQRYTAEFTSPDTYLARKRAIHPTDACMDGRIPVATNGIPFRNLGG
MFGWPHLNEVLSHNDHTGRQILVLITYHFSDRGCAGFNYDTEAAIAHTTIKEQVEYVFGQ
RHYPIVCGFETDEDALILHGDGGRLNLAEPSLPHWLLMQMREDLLPLLKGNLERIAQVRQ
TIEHREWMICMGRGFDFLHAPNLALIIGPYSPNLADPKAASMQRILASAPYAGMDRARAE
MKARFQVIQTPALARHLRTTVTRALELTG

>A0A1G0MRT7
TIHEQPIADDWVFDLQRYSAEFCSPEAFLARERALHPTAVCMDGRIPVATKGIPFRNLGG
MFGWPHLGEVLAQQRRNGRRVLILITYHFSDRGCSGFGCDTGAAIAHTQIQRQMEAIFGL
GHYPLICGFETDEDALLLHSDGSILDLSGPALAAELRMEMRSDLLPLLVGNISHIKGLRR
SVEHREWMICLGRGFDFLHTPNLALIIGPYSPNLSDPKAAAMARVLASVPYIGVDRARAV
LKSHFEVIERPDLAGIRHTAVSRRIEALT

>A0A2N6EKU2
SIHHEPIEQDWLLELQRHTAEFRSPEACLAREHAKHPTAVCMDGRIPIVTGGIPFRNLGG
MFGWPHLGEIMANQRSSGRKVLIFITYHFSSRGCAGFGYDTDAALEHTCIKRQAEKIFGS
SHYPIICGFETDEDALLLHGNDEVLDLSAATLERQVLMQMRVDLLRLMQGNLQWIEQVRN
SIEHREWMICLGRGFDFLHTPNLALIIGPYSPDLADPKAAGMQRILASVPYIGMDRARAE
LKSRFEVIRAPQLAQHSKTAVSRALKIFE

>A0A3M8EKS5
SIHQKPIEESWLHDLRRHTAEFRSPEASLARQLARHPTAVCMDGRIPVVTGGIPFRNLGG
MFGWPHLGEVLAASRSEGRQILIFITYHFSDRGCAGFGYNTAAALEHCAIKRQAEQIFGE
RHYPIICGFETDEDALLLHGAGEILDLATPSLGQRLLMQIKSDLLPLLQGNLQWIAQVRT
LIEHREWMICLGRGFDFLHTPNLALIIGPYSPDLADPKAAGMQRIFASVPYIGMDQARAE
LKSRFDVIRAPQLAEFTQVAVSRALVLL-

>A0A550JKH2
DIHHRPITEVWLHDLRRHTAEFRSPEACLARERALHPTAVCMDGRIPVATHGLPFRNLGG
MFGWPHLGEVLAALRQAGRRVLILITYHFSDRGCAGFGYDQAAALAHCDIRRQAEHIFGS
GHYPLICGFETDEDALLIHGDGEILDLAEPELPPRLLMQMQVDLARLLKGNLRWIAQVRQ
AIEHREWMICLGRGFDFLHTPNLALIIGPYSPDLADPKAAGMRRIYASVPFIGMDRARAE
LKSRFGVISAPDLAAHRQVAVSRELEVLA

>A0A5D3WLA0
AVHHGPIEENWLLDLHRHTAEFRSPDACLAREHARHPTAVCMDGRIPVVTQGIPFRNLGG
MFGWPYLGEVLANHRAAGKRVLLLITYHFSSRGCAGFGYNTQAAIDFTRIKEQAERIFGA
SHYPIICGLETDEDALLIHGDGRVLDLSRSHLRSRVLMQMQKDLTRLLQGNLNWMAKVRQ
TIEHREWMICLGRGFDFLHTPNLALIIGPYSPDLADPKAAGMKRIFASVPYIGPDQARAE
LKSRFQVIRTPHLAEHRLTAVSRALSLLP

>A0A7C9LIX8
DTHRRPIAEDWLMDLRRHSDAFCSPEATLARERGQHKTAVCMDGRIPVATNGLPFRNLGG
MFGWPHLGEVLQHLRGQGRRVLLLITYHYSDRGCAGFHYNQQAALDHTQIRAQVERIFGR
AHYPLVCGFETDEDAMTIHGPGQTLSLADHELQDRLLMAMQADLLPLLMGNLTHIAQVRA
LIEHREWMICLGRGFDWLHTPNLALIVGPYSPDLSHPTASTMQRILASVPYLGVDRARAE
LKAEFQVIRSPALAAHVKTAVSRRLETF-

>A0A4S4AZ40
ALHEKPIGEDWLFGLRQHAAEFASPETQLARARAEHPTAACMDGRIAIATRGIPFRNLGG
MFGWPHLGEVLAEQDHDGRRALALVTYHYSDRGCAGFAFDTAAAREHTAIRRQFEQVFGG
GHYPLVCGFETDEEALVLHASGETLDVAAPWLRQRLLMQVLNDLVPLVEGNLAHVAATRG
EIEHREWTICLGRGFDFLHTPNLALIIGPYSPDLGDPKAAGMDRILASAPYPGMDRARAE
LKARFGVIAEPELAAHVHTAVTRALTRLP

>A0A4Y4D088
SVHGKPILDDWLHDVRRYSAAYCDPEACLARELARHPTAVCMDGRIPIATNGIPFRNLGG
FFGWPHLGEVLEHRGQGGQRVLMLITYHFSDRSCAGFAYRTADAVAHVGVKAQLEHVFGR
RHYPLVCGFETDEDALILHGGGETLDLSTAELSARLLMQMLADLARLAAGNLEHVAEVRH
QIEHREWMICVGRGFDFLHAPNLALIIGPYSPDLADPKAGGMARILASSPYIGADRARAE
LKARFDVIRRPDLAPTVRTGVTRALEGVG

>A0A6C2CGN2
TIHQQPIAADWLYEVGRYSAAYCDPEASMARERARHPTAVCMDGRIPIATNGIPFRNLGG
FFGWPHLGEVIDHHDCGGQRVLMLITYHFSDRSCAGFAYHTEDAVAHVGVKTQVEHVFGR
QHYPLVCGFETDEDALILHGDGRTLDVSTAGLRARLLMQMLADLARLVAGNIAHVAEVRQ
QIEHREWMICVGRGFDFLHAPNLALIIGPYSPDLADPKAGAMHRILASSPYIGSDRARAE
LKARFEVIRRPDLAPTVHAAVTRGLEGLG

>A0A679HUE8
DVHSKSIQTDWLSALARHGEDYRSPEAMLARARSLHPTAVCMDGRIPVATGGIPFRNLGG
RFGWPHLGEVVTQMDHEGRQVLFLVSYHYSDRGCAGFAYDQQAAFDHTVIRQQMSTIFGA
GHYPLVCGFETDEDALVVHGDGQLLRVADDTLGSRLLMRMREDLLPLLVGNFEHVAAIRQ
QVEHREWMICLGRGFDFLHTPNLALIVGPYSPNLAEPKAAGMARILSSVPYIGVDQARAE
LKACFAVIGAPALAKINRTAIARRLSWLC

>A0A0D5M3B2
LLHDQPIEQDALLDLRQHAEHFCSPGAWLARQRAQHTTSVCMDGRIPHATRGIPFRNLGG
IFGWPYLGELLTDIDQAGRGTLMLITYHFSNHGCAGFNCDTEAAKAHAAIADQAGKLFGQ
DHYPLVCGFETDSDALIIHGEGAVLDVSEGALSSQLIMDMQRDLLPLLEGNLAHVSELQG
EIEHREWVICIGRGFDFLHLPNTALIIGPYGPDLAVPKAATMRRILASTPYSGVDRARAE
LKSHFQVIRRPMLAQRRHTAVTRRLDRLD

>A0A1A9R945
LLHDQPISRDALLDLKQHAEQFCSPGAWLARQRAQHPTSVCMDGRIPHATRGIPFRNLGG
IFGWPYLGELLTDVDQAGRATLMLITYHFSNRGCAGFNCDTQAAKAHAAIAKQAGKLFGH
DHYPLVCGFETDSDALIIHGEGATLDVSDEGLSSQLIMDMQRDLLPLLEGNLAHVSELQG
EIEHREWVICIGRGFDFLHLPNTALIIGPYGPDLAVPTAATMRRILASTPYSGVDRARAE
LKSHFQVIHRPTLAQRRHTAVTRRLDPLV

>A0A1J8P9A2
LLHDQPIARDALLDLRQHAEHFCSPGAWLARQRAVHPTSVCMDGRIPHATRGIPFRNLGG
IFGWPYLGELLTDVDQAGRATLMLITYHFSNRGCAGFNCDTQAAKAHAAIAEQAGKLFGH
DHYPLVCGFETDSDALIIHGEGATLDVSDGGLSSQLIMDMQRDLLPLLEGNLAHVSELQG
EIEHREWVICIGRGFDFLHLPNTALIIGPYGPDLAVPTAATMRRILASTPYSGVDRARAE
LKSHFQVIRRPALAQRRHTAVTRRLDRLD

>A0A2N1ALC1
LLHDQPIEQDALLDLRQHAEHFCSPGAWLARQRAQHPTSVCMDGRIPHATRGIPFRNLGG
IFGWPYLGELLTEVDQAGRSTLMLITYHFSNRGCAGFNCDTQAAKAHAAIAEQAGKLFGH
DHYPLVCGFETDSDALVIHGDGTTLDVSEGGLSSQLLMDMQRDLLPLLEGNLAHVSELHG
EIEHREWVICIGRGFDFLHLPNTALIIGPYGPDLAVPTAATMRRILASTPYSGVDRARAE
LKSHFQVIRRPMLAQRRHTAVTRRLDRLD

>A0A0F9VAG9
LLHDQPIERDALLDLKQHAEHFCSPGAWLARQRAQHPTSVCMDGRIPHATRGIPFRNLGG
IFGWPYLGELLTEIDKAGRSTLMLITYHFSNRGCAGFNCDTQAAKAHAGIAEQAGKLFGQ
DHYPLVCGFETDSDALIIHGNGATLDVSEGGLNSQLIMHMQRDLLPLLEGNLAHISELRG
EIEHREWVICIGRGFDFLHLPNTALIIGPYGPDLAAPTAATMRRILASTPYSGVDRARAE
LKSHFQVIRRPKLAQRRHTAVTRRLDRLD

>A0A651DXY8
LLHNQPIEQDALLDLRQHAEHFCSPGACLARQRARHPTSVCMDGRIPHATQGIPFRNLGG
IFGWPYLGELVTDVEQAGRGTLMLITYHFSNRGCAGFNCDTQAAKAHAAIAEQAAKLFGQ
DHYPLVCGFETDSDALIIHGDDATLDVRKGSLSSQLIMDMQRDFLPLLEGNLAHVRELQG
EIEHREWVICIGRGFDFLHLPNTALIIGPYGPDLAAPTAAAMRRILASTPYSGVDRARAE
LKSHFQAIRRPMLAQRRHTAVTRRLDRLD

>A0A1U9R8P5
LLHNQPIAQEALLDLKQHAEHFCSPSAWLARQRAQHPTSVCMDGRIPHTTRGIPFRNLGG
IFGWPYLGELLTDLDKAGHATLMLITYHFSERGCAGFNCDTEAAKAHAAIAKQAEQLFGN
DHYPLVCGFETDSDALILHGQDDVLDSRDTALGPMLLMDIQRDLLPLLEGNVAHVSELQG
EIEHREWVICVGRGFDFLHLPNTALIIGPYGPDLAEPTAATMRRILASTPYSGVDRARAE
MKSRFQVIRRPALAQRRHTAVTRRLDSLD

>A0A7C9P368
LLHDQPIAQDALLSLKQHAEHFCSPGAWLARQRAQHPTSVCMDGRIPHATRGIPFRNLGG
IFGWPYLGELLTEIDKSGHATLMLITYHFSHRGCAGFDCDTEAAKAHAAIAKQAGQLFGS
DHYPLVCGFETDSDALIIHGQGDVLDIRDGALDARLLMEIQKDLLPLLEGNLAHVSALHG
EIEHREWVICIGRGFDFLHLPNTALIIGPYGPDLAEPTAAAMQRILASTPYSGVDRARAE
LKSRFHVIQRPSLAKRRHTAVTRRLDSLD

>A0A3D4KKK1
LLHDQPIEQDALFALRQHADHFGSAGAWLSRQRAQHPTSVCMDGRIPHATRGIPFRNLGG
IFGWPYLGELLTDIENAGRATLLLITYHFSNRGCAGFACDTQAAKAHATIAHQAGQLFGE
DHYPLVCGFETDSDALILHGDDAVLDVREGALTAHLIMDIRRDLLPLLKGNLAHVNDLQG
EIEHREWAICIGRGFDFLHLPNTALIIGPYGPDLAEPTAATMQKILASTPYSGVDRARAM
LKSRFHVIRRPHLAQRRHTAVTRRLDSLD

>A0A433KQE6
LLHNQPIEQDALLALRQHAEHFCSPGAWLSRQRAQHPTSVCMDGRIPYATRGIPFRNLGG
IFGWPYLGELLTDMSNAGRGTLLLITYHFSNRGCAGFACDTQAAKAHAAIALQAGELFGE
DHYPLVCGFETDSDALILHGNDALLDIRQGSLSAQLVMDMRRDLLPLLEGNLAHVSELQG
TIEHREWAICIGRGFDFLHVPNTALIIGPYGPDLAEPTAAAMQRILASTPYSGVDRARAV
LKSRFGVIRRPALSQRCHTAVTRRLDAIS

>A0A433LAH0
LLHNQPIEQDALLALRQHAEHFCSPGAWLSRQRAQHPTSVCMDGRIPHATRGIPFRNLGG
IFGWPYLGELLTDMSNAGRGTLLLITYHFSDRGCAGFACDTQAAKAHAAIAQQAGELFGE
DHYPLVCGFETDSDALILHGNSALLDIRQGSLSAQLIMDMRRDLLPLLEGNLAHVSELQG
TIEHREWAICIGRGFDFLHVPNTALIIGPYGPDLAEPTAAAMQRILASTPYSGVDRARAM
LKSRFGVIHRPALAQRCHTAVTRRLDAIS

>A0A857GMZ1
LLHRQPIAQDALLDLKQHAERFCSPDAWLARQRAQHPTSVCMDGRIPHATRGIPFRNLGG
IFGWPYLGELITELQDRGRATLLLITYHFSHRGCAGFNCDTEAAKAHAAIAQQAGELFGH
DHYPLVCGFETDSDAMILHGGGEMLDIRDDDLPATLVMDIQRDLLPLLVGNMAHVSELSG
AIEHREWVICIGRGFDFLHLPNTALIIGPYGPDLAAPTAASMRRILASTPYSGVDRARAA
LKSRFQVIRHPRLAERRHTAVTRRMDSLD

>A0A7G7Z827
LLHDQPIEQDALFDLRQHAAHFCSPEAWLGRQRAKHPTSVCMDGRIPHATRGIPFRNLGG
IFGWPYLGELLTEIDEEGRGTLMLITYHFSNRGCAGFDCDTQAARDHAAIAEQAAHLFGH
ERYPLVCGFETDSDALIVHGHGATLDIRDGQLSAALTMEMRRDLLPLLTGNLAHVDELQG
EIEHREWVICVGRGFDFLHLPNTALIIGPYGPDLAAPTAASRQRILASTPYSGVDRARAE
LKSRFQVIRRPELATRQHTAVTRRLDQLR

>A0A7Z7HWG4
LLHDQPIEQDALFDLRQHAAHFCSPDAELARRHAKHPTSVCMDGRIPHATRGIPFRNLGG
IFGWPYLGELLTEIDTQGRGTLLLITYHFSSRGCAGFNCDTQAARAHAAISKQAEHLFGR
ERYPLVCGFETDSDALIVHGHGATLDTREGQLSTALTMEMRRDLLPLLTGNLAHVNELQG
EIEHREWVICIGRGFDFLHLPNTALIIGPYGPDLAKPTAASRQRILASTPYSGVDRARAE
LKSRFQVIRRPNLAARRRTAVTRRLDQLT

>A0A6M1SJ84
RLHQRPIHEDALLALRQHAEHFCSPDAWLARQRAQHPTSVCMDGRIPHATRGIPFRNLGG
IFGWPYLGELLTDLAQQGRGTLMCITYHYSQRGCAGFGCDTAAARAHAGIAEQAGSLFGK
DHYPLVCGFETDSDALVIHGAGAVLDIRDGALAVRLVMDIRRDLLPLLEGNLAHVTSLYG
AIEHREWVICIGRGFDFLHLPNTALIIGPYGPDLAEPTAADMRRILASTPYSGVDRARAE
LKSQFQVIGQPELASRPHTAVTRRLDLLQ

>A0A7X4G1E9
LLHDQPIEQDALLALHQHAKHFGSPGAWLARERAKHPTNVCMDGRIPHATRGIPFRNLGD
IFGWPYLGELVSETSKRGSASLMMITYHFSERGCAGFQCDAEAAKAHARLAEQADALFGH
ERYPLVCGFETDRDALILHGNDKTLDISTGDLAAALVMDIRRDVLPLLEGNLAHVTALEG
EIEHREWVICIGRGFDFLHLPNTALIIGPYEPDLAKPTAAAMRRILASTPYNGVDRARAE
LKSHFGVITQPELAAHRHTAVTRELHTLS

>A0A1G9M3L0
EIHDRPLTQEWLLTLRDHAETFGSPSAWLARERAAHPTRACMDGRIPHATRGIPFRNLGG
IFGWPYLGEMLAESERAGHGVLMLITYHFSERGCAGFDCDTQAALAHAQIRAQAEQLFGA
DHYPLVCGFETDNDALIVHGDGSVLDISTAGLTQRILMATLRDLLPLLEGNLAHVESLRG
AIEHREWVICVGRGFDFLHVPNTALIVGPYSPNLSEPTAASMRRILASTPYIGVDRARAE
LKARFQVISRPALAEVRHTAVTRRLDLLD

>A0A2A2F2X0
QIHDRPLAQEWLLTLRDHAECFGSPSAWLARERAAHPTRACMDGRIPHATRGIPFRNLGG
IFGWPYLGEMLAESERAGHGVLMLITYHFSERGCAGFDCDSQAALAHAQIRAQAEQLFGA
DHYPLVCGFETDSDALIIHGDGRVLDIGSAGLTQAVLMATLRDLLPLLEGNLAHVEALRG
AIEHREWVICIGRGFDFLHVPNTALIVGPYSPNLSEPTAASMRRILASTPYIGVDRARAE
LKSRFQVIGRPALAEVRHTAVTRRLDLLD

>A0A1P8R3Z0
QIHDRPLAQEWLLTLRDHAESFGSPSAWLARERAAHPTRACMDGRIPHATRGIPFRNLGG
IFGWPYLGEMLAESERAGHGVLMLITYHFSQRGCAGFECDSQAALAHAQIRAQAEQLFGA
DHYPLVCGFETDSDALIIHGDGSVLDIGSAGLAQRVLMATLRDLLPLLEGNLAHVDSLRG
AIEHREWVICIGRGFDFLHVPNTALIVGPYSPNLSEPTAAGMRRILASTPYIGVDRARAE
LKSRFQVIGHPALAEVRHTAVTRRLEELV

>A0A2N7U352
RIHDRPIQEEALMSLREHADTFCSPSAWLARERAAHPTRVCMDGRIPHATRGIPFRNLGG
IFGWPYLGEMLTDYEHGGHGVLMIITYHFSERGCAGFDCDKDAALAHAEIRAQAEQLFGH
DHYPLVCGFETDGDALIVHGDGSSLDMSELDLERRVLIDIRRDLLPLLEGNLQHVDSLRG
EIEHREWVICIGRGFDFLHLPNTALIVGPYSPDLSEPTAAAMKRILASTPYVGVDRARAV
MKSHFRVIHRPKLAKLRRTAVSRRLERIS

>W7PWA6
RIHDRPIQEEALLALREHADAYCSPSAWLARERAAHPTRVCMDGRIPHATRGIPFRNLGG
IFGWPYLGEMLADYERGGHGVLMIITYHFSERGCAGFDCDAEAALAHAAIRAQAEQLFGH
DHYPLVCGFETDGDALIVHGDDTRLDIGELDLDRRVLMDIRRDLLPLLEGNLQHVDSMRG
KIEHREWVICVGRGFDFLHLPNTALIVGPYSPDLSEPTAAAMKRILASTPYVGVDRARAE
MKSHFQVIHRPQLAKLQRTAVSRRLELLS

>A0A7M1QD41
PLHDRPIGEEALLALREHADTFCSPSAWLARERANHPTRVCMDGRIPHATRGIPFRNLGG
IFGWPYLGEMLTDNERGGSGVLLIISYHFSERGCAGFACDAGAALAHAEIRHQAERIFGR
DHYPLVCGFETDTDALIVHGDDAMLDISEPDLERRVLMDIRRDLLPLLKGNLQHVDSLRG
EIEHREWVICVGRGFDFLHLPNTALIVGPYSPDLSQPTAAGMKRILASTPYIGVDRARAE
LKSGFRVIARPRLAAISRTAVSRRLELLD

>A0A8A8P5K4
PLHDRPIEEEALLALREHADTFCSPSAWLARERANHPTRACMDGRLPHATRGIPFRNLGG
IFGWPYLGEILTEESRRGNGVLLIITYHFSERGCAGFACDTHAALAHAEIRRQAERIFGR
DHYPLVCGFETDTDALIVHGDDATLDISEADLERRLLMDIRRDLLPLLKGNLQHVDSLRG
EIEHREWVICVGRGFDFLHLPNTALIVGPYSPDLSGPTAAAMKRILASTPYVGVDRARAE
LKSCFQVIARPALADTLRTAVSRRLELLY

>A0A7V9W0Q9
ALHDRPIGEEALLALQEHAETFCSPSAWLARERAAHPTRVCMDGRIPHVTQGIPFRNLGG
IFGWPYLGEMLTDHEHQGNGVLLIISYHFSDRGCAGFACDADAALAHAEIRQQAERIFGS
DHYPLVCGFETDTNALIVHGSGSKLDMSDPDLERLVLMDIRRDLMPLLRGNLRHVESLRP
EIEHREWVICIGRGFDFLHLPNTALIVGPYSPDLSEPTAAEMKRILASTPYFGVDRARAE
LKSRFGVIRRPELANISRTAISRRLELLE

>A0A6M4FXJ4
PLHDRPIAEEALLALRQHADTYCSPSASLARERARHPTRVCMDGRIPHATRGIPFRNLGG
IFGWPYLGELVTEAERAGHGSLLMITYHFSERGCAGFGCDAGAALAHAEIRAQAERLFGT
DHYPLVCGFETDTDALILHGGEATLDIGTANLDHRVLMDIRRDLLPLLEGNLAHTASLRG
QIEHREWVICVGRGFDFLHLPNTALIIGPYGPSLAEPTAADMARILASTPYVGVDRARAE
LKSHFRVIQEPWLAEHRHTAVTRRLDLLD

>A0A7W5JZJ8
RIHDRPIQEEALLALREHAATYCSPSASLSRERARHPTRACMDGRLPHATRGIPFRNLGG
IFGWPYLGEILTDGERAGNGVLLVITYHFSSRGCAGFDCDHRAALAHAQIQAQAERLFGR
DRYPLVCGFETDSDALIVHGGDAILDLGTEGLERRLLMDIRRDLLPLLAGNLAHVAALRG
DIEHREWVICVGRGFDFLHLPNTALIIGPYGPDLAEPTAADMARILASTPYVGVDRARAE
LKSRFRVIQRPRLAERSHTAVTRRLERLD

>A0A5Q4FMJ9
------------MSLEAHSEDFCSPATTLARQRARHPTRVCMDGRVPHATRGIPFRSLGG
RFGWPYLGEVITHENRAGHGVLLLITYHYSDRGCAGFDCDTAAAMEHTEICAQAEALFGA
DGYPLVCGFETDSDALIIHNRGDALDISSHDLPRRLLMGFQRDLLPLLLGNLDHVDALRG
EIQHREWAICVGRGFDFLHLPNTALIIGPYNPDLSEPKAASMTRILTSSPYMGVDRARAR
LKSRFQVIGEPDLARIAHTAVTRRLELL-

>W8KLB9
QIHTRPIDEGWLISLEAHSEDFCSPATTLARQRARHPTRVCMDGRVPHATHGIPFRSLGG
RFGWPYLGEVITHESRAGHGVLLLITYHYSDRGCAGFGCDTTAAMEHTEICAQAEELFGA
DGYPLVCGFETDSDALIIHNRGDALDISSHDLPRRLLMGFQRDLLPLLLGNLDHVDALRG
EIQHREWAICVGRGFDFLHLPNTALIIGPYNPDLSEPKAAGMARILTSSPYMGVDRARAR
LKSRFQVIGEPDLARIARSAVTRRLELL-

>A0A0K1UCF5
PVHARPIAEDWLMELRAHSASFCSPENHLARQRAEHNTQACMDGRIPYVTQGVPFRNLGG
IFGWPYLGDMLADQQTQGRRVLIIITYHYSSRGCAGFDCDREAAMRHAQIRSQVEKLFGN
GHYPLVCGFESDEDALVLHGQERTLDLSTVDMASEILMPVQRDLLPLVEGNIRHVNEIRR
EIEHREWVICLGRGFDFLHAPNVALIIGPYSPDLSHPQAAGMDRVLCSAPYPGTQKARAE
LKSAFNVIRQPDLASVARSAIERKLQVCE

>A0A2S5Z5G1
PVHARPISEDWLMDLRAHSVSFCSPENHLARQRAEHNTQACMDGRIPYVTQGVPFRNLGG
IFGWPYLGDMLADQQSQGRRVLIIITYHYSSRGCAGFDCDREAAMNHAQIRSQVEKLFGT
GHYPLVCGFESDEDALVLHGPEQTLDLSTVDMTAEILMPVQRDLLPLVEGNIRHVNEIRQ
EIEHREWVICLGRGFDFLHAPNVALIIGPYSPDLSHPQAAGMDRILCSAPYPGTQKARAE
LKSAFTVIREPELATVTRSAIERKLEVRG

>A0A5M3PQ90
PVHARPISEDWLMELRAHSASFCSPENHLARQRAEHNTQACMDGRIPYVTQGVPFRNLGG
IFGWPYLGDMLADQQSQGRRVLIIITYHYSLRGCAGFDCDREAAMRHAQIRSQVEKLFGN
GHYPLVCGFESDEDALVLHGQERTLDLSTVDMASEILMPVQRDLLPLVEGNIRHVNEIRQ
EIEHREWVICLGRGFDFLHAPNVALIIGPYSPDLSHPQAAGMDRILCSAPYPGTQKARAE
LKSAFEVIRQPELATVTRSAIERKLEVRG

>A0A5D0VPW8
PVHARPIADHWLMELKAHAVSFCSPENHLARQRAEHNTQACMDGRIPYVTQGVPFRNLGG
IFGWPYLGDMLADQQSHGRRVLIIITYHYSARGCAGFDCDREAAMSHAQIRNQVEKLFGT
GHYPLVCGFESDEDALVLHGPERTLDLSKVDMTSEILMPVQRDLLPLVEGNIRHINEIRQ
EIEHREWVICLGRGFDFLHAPNVALIIGPYSPDLSHPQAAGMDRILCSAPYPGTQKARAE
LKSAFTVIQEPDLASVTRSAIERKLEVRR

>A0A2G1VC99
PVHARPIREDWLMELRAHSASFCSPENHLARQRAEHNTQACMDGRIPYVTQGVPFRNLGG
IFGWPYLGDMLADQESQGRRVLVIITYHYSARGCAGFDCDRQAAMNHAQIKSQMEKLFGT
GHYPLVCGFETDEDALVLHGPEQILDLSSIDMPAEILMPVRRDLLPLVRGNIRHVAEIRH
EIEHREWVICLGRGFDFLHAPNVALIIGPYSPDLSHPQAAGMDRILSSAPYPGTQKARAA
LKSDFGVIRDPELARIIRSAIERKLEVRG

>A0A0P8ASY0
PVHSRPINDDWLMELRNHSASFCSPENHLARQRAEHNTLACMDGRIPYVTQGIPFRNLGG
IFGWPYLGDLLADQENAGRRVLIIITYHYSARGCAGFNCDLDSAREHASIRRQVEALFGN
GHYPLVCGFETDEDALLLHGDQLCLDLSTPETRSRILMPIQRDLLPLVHGNIQHIADIRE
EIEHREWVICIGRGFDFLHAPNLALIIGPYSPDLSHPQAAGMERVLSSAPYPGTQKARAT
LKSAFNVIHQPELAEVTRSAIERRLEVQP

>A0A4U6QTI5
PVHSRPINEDWLMELRKHSASFCSPENHLARQRAEHNTLACMDGRIPYVTQGIPFRNLGG
IFGWPYLGDMLADQESAGRRVLIVITYHYSARGCAGFNCDRDAARAHASIRRQVEALFGS
GHYPLVCGFETDEDALVLHGDDLSLDLSTPKVGSRILMPVQRDLLPLVHGNIQHITEIRK
EIEHREWVICIGRGFDFLHVPNVALIIGPYSPDLSHPQAAGMERVLSSAPYPGTQKARAT
LKSAFNVVKQPELAEVTRSGIERRLEIQP

>A0A2V3ZXJ0
PVHSRPIDEDWLMALRKHSASFCSPENHLARQRAEHNTLACMDGRIPHVTRGIPFRNLGG
IFGWPYLGDLLADQSSAGRRVLIIITYHYSARGCAGFNCDLDAARAHASIRCQVEALFGE
AHYPLVCGFETDEDALILHGDGRCLDLSTPETGARILMPIQRDLLPLVRGNIRHIAEIRE
EIEHREWVICIGRGFDFLHAPNLALIIGPFSPDLSHPQAAGMERILSSAPYPGTQKARAT
LKSAFNVIQRPELAEVAHSAIERRLEIQP

>A0A7Y0RDL0
PVHSRPINEDWLMELRNHSASFCSPENHLARQRAEHNTLACMDGRIPHVTRGIPFRNLGG
IFGWPYLGDLLADQNSAGRRVLIIITYHYSARGCAGFNCDREAARAHASIRGQVEALFGR
GHYPLVCGFETDEDALLLHGDGLCLDLSAAETGSQILMAVQRDLIPLVHGNIQHIARIRK
EIEHREWVICIGRGFDFLHAPNLALIIGPFSPDLSHPQAAGMERILSSAPYPGTQKARAT
LKSAFNVIQRPELAEVARSAIERRLEIQP

>A0A1I1EZN5
EIHTQPIQEDWLMNLRNHSDQFCDPENYLARQRAEHPTHACMDGRLPHATRGIPFRNLGG
IFGWPYMGDLLESMENAGRRVLIIITYHYSDRGCAGFNCNKEAAMEHADIRNQVEAIFGR
DHYPLVCGFETDEDALILHSQGDLLDLSSEGIPQKLLMQVRHDLLPLVEGNIQHSQEMRA
HIEHREWMICVGRGFDFLHAPNVALIIGPYSPDLSDPKAAGMERILSSAPYPGPDAARAE
LKARFQVIQEPELAKIQRTARTRRLDLVS

>A0A5J6LF89
AIHSAPIDQEWLMELRTHSALFCDPENSLARQRAEHPTRACMDGRIPYATKGIPFRNLGG
IFGWPYMGDLLESMEHQGRRVLIIITYHFSDRGCAGFNCDKDAAMVHAEIREQVEAIFGH
GHYPLVCGFETDEDALILHSEGESLDLSTPSLPVKLFMQVRHDLLPLVEGNLRHIDEMRQ
DIEHSEWVICVGRGFDFLHVPNVALIIGPYSPDLSDPKAAGMARILSSAPYVGPDQARAE
LKARFNVIGEPALAELIRTATTRRLELL-

>A0A099PCY9
AIHSAPIDQEWLMELRTHSALYCDPENSLARQRAEHPTRACMDGRIPYATKGIPFRNLGG
IFGWPYMGDLLESMEQQGHRVLIIITYHFSDRGCAGFNCDKDAAMAHAQIREQVEAIFGH
GHYPLVCGFETDEDALILHSEGESLDLSTPSLPVKLFMQIRHDLLPLVEGNLRHIDEMRQ
DIEHREWMICVGRGFDFLHVPNVALIIGPYSPDLSDPKAAGMARILSSAPYVGPDQARAE
LKARFNVIREPALAELIRTASTRRLELIG

>A0A063Y1W3
AIHSAPIDQDWLMELRTHSALFCDPDNALARQRAEHPTRACMDGRIPYATQGIPFRNLGG
IFGWPYLGDLLESMDRQGHRALIIITYHFSDRGCAGFNCDKDAAMAHAAIRQQVEAIFGQ
GHYPLVCGFETDEDALILHNDGESLDLAEVTLPVRLFMQIRYDLLPLVEGNLRHIAEMRQ
EIEHREWMICVGRGFDFLHAPNVALIIGPFSPNLSDPKAAGMARILSSAPYVGPDQARAE
LKAQFQVIAAPELAELIRTATTRRLEVLH

>A0A651EKV1
TVHSSPIDNNWLMELKNHSAQFCDSENALARQRAEHPTRACMDGRIPYVTKGIPFRNLGG
IFGWPYLGDLLESMDRQGHRVLIIITYHFSDRGCAGFNCDKEAAMAHAQIKSQVETIFGS
GHYPLVCGFETDEDALILHNEGGALNLANLALPLTLFMQVQYDLLPLVEGNLYHIDEMRH
KIEHREWMICVGRGFDFLHAPNVALIIGPFSPNLSVPKAAGMARILSSAPYVGPDQSRAE
LKAHFKVIREPELAELIRTATTRRLEVIG

>A0A6M8W4G9
PIHGRTIQEDWLYELRVHSEAFRSPEAFLARQRAEHPTLVCMDGRIPYATQGIPLRNLGG
IFGWPHLGEVLNAQHQKGRCVLLLITYHYSDRNCAGFNFDTEAAIAHTRIKQQVEAIFGS
AHYPLVCGFETDEDALVLHGNGERLDLAADAMSPRLLMQVLLDLLPLIQGNAAHIDEVRK
EIVHHEWAICIGRGFDFLHAPNVALIVGPYSPNLGEPKAAAMERILASSPYIGVDRARAI
LKARFEVIRSAELGTVAHTAVTRELEPID

>A0A7W1Z242
DIHDLTIGQDWLVGYRRHSQEFQSPESWLARSRAQHPTAACMDGRIPVATNGIPFRNLGG
RFGWPHLGEVMTEQNKQGRRTLALITYHYSNRGCAGFNYDTVAARTYSGIKQQMEAVFGT
GHYPIVCGFETDEDALVFHGNRKTLDLSSICLPALLLMQIQHDLLPLVRDNITHVADIKR
TIEHREWIICVGRGFDWLHTSNLALIIGPYSPDLADPKAAGMQRILAKAPYIGVDRACAE
LKSAFEVIRTPKLAEHVRTAVSRVMEFIN

>A0A7Y4SHP5
AVRDLPIREGWLLNHHRHSMTYQSPESFLARSLARHPTSSCMDGRMSLATGGIPFRNLGG
RFGWPYFGEVLSDVNGQGRCTLMLITYHYSDRGCAGFNYDTDAARNHTEIKRQVEEVFGK
DGYPLVCGFETDEDALVLHGNGKILDLSTTTLPVKLLMQMRQDLLPLVEGNIAHIAKIAY
SIEHHEWVIGIGRGFDWMYTPNLALLIGPYSPDLDNPKAAGMKRIFAEAPYLGPDRARAK
LKSGFGIIREPYLKEHVRSAVSRVLEKID

>A0A177QEM5
VIRSMPIRQDWLMDHRRHSVGFQSPESFLARSLAQHQTAACMDGRLSVATGGIPFRNLGG
RFGWPHFGETVADLGRQGRRNLALITYHFSDRGCAGFNYDIDAARNHTGIKRQMEAVFGT
GHYPLVCGFETDHDALLLHGDGEVLDLSTPTLPALLLMQIRQDLLPLVEGNISHIAEVRH
SNDHHEWVIGIGRGFDWLHAPNMALIIGPYSPDLADPNAVGMQRTLAVAPYVGVDRARAE
LKSGFEIIRKPNLAEHVRSAVSRVMEVLN

>A0A538RIF0
----MPIQDTWLMHRRCHSVAFQSPESFLARSLAQHPTAACMDGRISVATGGIPLRNLGG
RFGWPHFGSVLAGRSGQGRRTLALITYHYSDRGCAGFNYNTDAARSHTDLKRQVEAVFGN
GHYPLVCGFETDEDALVLHGSGEILDLSTSTLPALLLMQMRQDLLSLVQGNISHIAEIRH
EIEHHEWVIGIGRGFDWMHTPNLALIIGPYSPDLADPKAAGMQRILAESAYIGADRARAE
LKSIFGIIRAPNLKEHVRSAVSQLMEVID

>A0A0S4L6M5
AIRNLPIQQDWLMEHRRYAQVYQSPESFLARERAKHDTAACMDGRLSVATNGIPIRNLGG
RFGWPHFGEVMTDQQRHGRRTLILMNYHYSDRGCAGWGYNTDAARDHARTKRQVEEVFGS
AHYPLVCGFETDEDALVLHGNHDTLDLSTASLPASLLMEMQEDLLPLVQGNIAHIEEVRK
TIVHHEWMIGIGRGFHWLHMPNLALIIGPHSPELADPKAGGMRRILSVAPYVGVDRARAT
LKSRFHIIRSAKIADNIRKAVTRALELIV

>A0A3N5ID68
TVRNLPIQQDWLMEHRRYAQVYQSPESFLARERAKHETAACMDGRLSLATNGIPLRNLGG
RFGWPYFGELLTAERRHGRSTLILINYHYSDRGCAGWGYNTDAAREHARVKRQVEEVFGT
AHYPLVCGFETDKEALVLHGNHDVLDLETASLPASLLIEMEKDLLPLVQGNIAHIKDLKK
SIVHHEWMIGVGQGFHWLHTPNLALIIGPYSPDLADPKAGGMQRVFSLAPYVGVDRARAT
VKSRFHIIRSPKIADNIRKGITRALELIA

>A0A849TUE0
AISQLPINEEWLIERRQFAASFQSAEAYLARNLAKHPTAACMDGRLALATNGIPFRSIGG
RFGWPYFGEVMAVEQKQGRRTLIFINYHYSDRGCAGWNYDTDAARAGALLKRQLDEMFGA
HHYPLVCGFETDDDALILHGNNEVLDMSASSMPATLLMMIKEDLLPILEGNFHHIEKVRR
TIVHHEWMIALGRGFSWLHMANQALIIGPWGPELAPPTAAAMKRIFSVAPYLGIDRARAE
QKAHFEIIRAPDLSKHIRSAVTMQMDLLE

>A0A7S0QIA2
SVKTRPIAEEWLFALDAHTTEYAGPEAWLARKRAEHPTAVCMDGRIPVATNGIPFRNLGG
MFGWPHLGETLVEGRAQGRQALVVITYHFSSRGCAGFGYDTAAARRHTQIRQQVEHVFGA
GHFPLVCGFETDEDALILHAGGPLLDLSADALGARLHMGMRADLLPLLRGNVAHIAAVRR
PVEHCEWIMCLGRGFDWLHVPNVALIIGPYSPDLADPKAASMRRILSSAPYIGVDRARAI
LKAGFDVIRKPELATNLRTTVSRTVEHLD

>A0A0G0HMW8
DIYKMPITDDWLINLKRHSEIYCTPEAYLDRKMAKHPTLVCMDGRIPYATKGIPIRNIGG
MFGWPYLGEVLYNNNESSQKVLMLITYHFSDRGCAGFHYDCEASKKHVELKKQIEYVFGH
NHYPVICGFETDEDAMILHGNNEILDLAENFWTNKLMMRILRDLVPLATGNIEHIAEIRN
NTVHREWIICVGRGFDFLHVPNIALIIGPYSPDIGGPDAVGMTMILASAPYIGVDMARAE
LKSRFEVIKKPDMYEIKKTAVTRHLEVKN

>A0A0G0JV82
DIYNMPINEDWLLNLKKHSETYCAPDAYLSRKRAKHPTMACMDGRIPYATKGIPFRNIGG
MFGWPYLGEVLSNNNESSQRVLILITYHYSDRGCAGFNYDCESAKKHVEIKKQVEHIFGS
NHYPLICGFETDEDAIILHEEKKVLNLAEDFLFYKLMMRILKDLMPLAKGNIEHIQEVRK
NSVHREWIICVGRGFDFLHVPNIALIIGPYSPDLGGPKAVGMSMILASAPYIGADRARAE
LKSRFDVIKKPEMMSNKKTAVTRNLEMID

>E6W3X3
---TRSIDEDWILDLQQHSQVFCSPEAQLARKLAKHNTMVCMDGRIPYATQGIPMRNLGG
MFGWPYLGEVLFNNDSAGKKVLILITYHYSSRGCAGFHYDCDAAMEHTQIRQQVEAIFGS
AHYPMVCGFETDEDALIFHGEERTLNMATQGLYGAILMQITRDLLPLAMGNIRHIAQMRQ
EIDHQEWMICVGRGFDFLHVPNVALIVGPYSPDLSGPKAASMRRILASAPYVGMDRARAE
LKSRFRVIAEPQLYPIRKTAITRALEIIQ

>A0A1E4KSK1
APHALPIAQDWLLERELHSQHFSAPEAVLARERAVHPTAACMDGRLAYATGGLPFRNLGG
RFGWPHLGEVLSALRREGRRVLLLLTYHFASRGCAGFGFDTEAAHAHVALRRQVEQVFGQ
GHYPLVCGFETDEDALRLHAGGEVLDLARDALPQRLLMQVREDLLPLLRGNLGHIAAVRA
RVEHHEWVLCVGRGFDVLHMPNHALIVGPYSPRLDQSTAASMRRILASVPYPGPDRARAE
LKARFDLVFEPWLAEHVRTAVRRQLQLLK

>A0A1G6SMU4
GMHARPIAEDWLLAREQHSQVFSASDSVLARERALHPTAACMDGRLAYATGGLPFRNLGG
RFGWPHLGEVLSALRREGRRVLLLLTYHFASRGCAGFGFDTAAAQAHVGLRQQVERVFGQ
GHYPLVCGFETDEDALCLHAGGEVLDLAGEALPQRLLMQVREDLLPLLLGNLRHVGAIRA
PVEHHEWVLCVGRGFDVLHMPNHALIVGPYSPRLDQSTAAGMRRILASVPYPGPDRARAE
LKARFELIREPWLAGHVQRAVRRQLQLLR

>A0A060NM71
SIHQSPIDQDWLFDLQRHGEAFRGPEAWLERQRAQHPSAACMDGRVALATQGIPFRNLGG
MFGWPYLSQLLIDNNQSGRRVLLLITYHWSERGCAGFRYRREDSMAHAAIHAQVSQLFGA
AHYPIVCGFETDEEALLLHGDGTVLDLAAEALEAQLTLPVRADLLPLLLGNLAHVAGVRQ
AIEHREWVICLGRGFDFLHTPNLALMIGPYSPDLAQPTAADMRLILTSMPYQGVERAGAE
LRSRFQVINEPDLAPHRRCAVARRLDVLP

>A0A0T5PJ75
ELHQQPFADSWLEQLSRHSAAFIAGTA--AREAAQHPTKACMDGRIPHATQGIPYRNLGG
IFGWPYLGDLLCDNQARGRPVLILISYHFSARGCAGFQHDRDAALAQAQIRDQLQSIFAA
SEYALVVGFETDSDALVLHGTGRMLDLSQPQLPALLLLAMQRDLLPLLLGNLRHSALQRQ
QIEHREWMLCLGRGFDFLHVPNIALIIGPFSPDLSQPKAAAIKRILASVPYAGIDRRRAE
LKAAFTVIAEPALLPQSRSAVERRLEWL-

>A0A259NQ33
ELHQQPFADSWLEQLSRHSAAFIAGTA--AREAAQHPTKACMDGRIPHATQGIPYRNLGG
IFGWPYLGDLLCDNQARGRPVLVLISYHFSARGCAGFQHDRDAALAQAQIRDQLQSIFAA
SEYALVVGFETDSDALVLHGTGRMLDLSQPQLPALLLLAMQRDLLPLLLGNLRHSALQRQ
QIEHREWMLCLGRGFDFLHVPNIALIIGPFSPDLSQPKAAAIKRILASVPYAGIDRRRAE
LKAAFTVIAEPALSASPDWPVGFHLVWLT

>A0A0G0APQ1
------MENKLIIELKKHSEMFQAQR--LERELSNHPTKVCMDGRIPTVTRGIPFRNIGG
RFGWPLLNESFDQKKANGNRTLVLVTYHYSDRGCAGFHYDCEESKRFTNFRKQILHTYGE
NNFPILVGLETDKDALIFHGDGKILDVSTDNLISIFLMRILNDLIPLVKGNIRCIQETRD
SLVHGEWVLAVGKGFDWLHTPNMALIVGPYDPNIGEPTAAGLEETLSSAVY-PAEKNRAK
ERTLYEIIEKPEMLKHSMAVVTMEMELVA

>A0A0G0BTW7
------MENKLIIELKKHSEMFQAQR--LERELSKHPTNVCMDGRIPTVTRGIPFRNIGG
RFGWPLLNESFDQKKSNGNRTLVLVTYHYSDRGCAGFHYNCEESKKFTNFRKQILQTYGE
NNFPILVGLETDKDALIFHGDGKILDVSTDNLVSIFLMRIMNDLIPLVKGNIKCIQETRD
ALVHGEWVLAVGKGFDWLHTPNMALIVGPYDPNIGEPTAAGLEETLSSAVY-PAEKNRAK
ERTLYEIIEKPEMLKHS------------

>A0A0G0CLH5
------MENKLIIELKKHSEMFQAQR--LERELSKHPTNVCMDGRIPTVTCGIPFRNIGG
RFGWPLLNESFDQKKKKGNRTLVLVTYHYSDRGCAGFHYNREESKKFTSFRSQIMQTYGE
NNFPILVGLETDKDALIFHGKGKILDVSTDNLISLFLMRILEDLIPLVAGNIKRIAETKS
PLVHGEWVLAVGKGFDWLHTPNMALIVGPYDPNIGEPTAAGLEETLSSAVY-PAEKNRAK
ERTLYEIIEKPEMLTHSMAVITMEMEIVE

>K2FWC0
------MENKLIIELKKHSEMFQAQR--LERELSKHPTNVCMDGRIPTVTCGIPFRNIGG
RFGWPLLNESFDQKKKKGNRTLVLVTYHYSDRGCAGFHYNREESKKFTSFRKQILQTYGE
NNFPILVGLETDKDALIFHGKGKILDVSTDNLISLFLMRILEDLIPLVAGNIKRIAETKS
PLVHGEWVLAVGKGFDWLHTPNMALIVGPYDPNIGEPTAAGLDKNLSSAVY-PAEKTRAK
ERTLYEIIEKPEMLTHSMAVITMEMEIVE

>A0A0G0BNX7
------MENKLITELKKHSEMFQSQR--LERELAKHPTNVCMDGRIPTVTQGIPFRNIGG
KFGWPLLNESFDRKKAKGNRTLVLVTYHYSDRGCAGFHYDCEESKRFTEFRKQILRTYGE
NNFPILVGLETDKDALIFHGNGQIMDVATDNLKTLFLMRILSDLIPLVQGNMRCIKQTTN
PMVHGEWILAVGKGFDWLHTPNIAMIVGPYDPNIGEPTAANMNSGLSSAVY-AAEISRAK
ERTLYDIIKKPDMVGHSMAVITMEMHIVK

>A0A554MAN6
------MENKLIVELKKHSDMFQSQR--LERELAKHPTNVCMDGRIPTVTQGIPFRNIGG
KFGWPLLNESFDRKKAKGNRTLVLVTYHYSDRGCAGFHYDCAESKRFTEFRKQILRTYGE
RNFPILVGLETDKDALIFHGNGQIMDVATDNLKTLFLMRILSDLIPLIQGNMRCIKQTTS
PMVHGEWILAVGKGFDWLHTPNIAMIVGPYDPNIGEPTAANMNRGLSSAVY-AAEISRAK
ERALYDIIKKPDMVGHSMAVITMEMHIVK

>A0A0G0F228
------MKSNLLIELKKHSELFCSQK--LERDLAKHPTNACMDGRIPVITQGIPFRNMGG
RFGWPLLNVSFDEAQKKGSRTLVLVTYHFSDRSCAGFNYDCEESKRSTNFRDQIRRIYGM
ENFPVLIGIETDKDALILHGNGEIVDMSTKGLIEIILMRIVLDFLPIIAGNLNQIGETKK
ELAHGEWVLAVGKGFDWLHTPNMAMIVGPYDPNIGEPTAAGWERILASALY-AADRAKTQ
ERAIFDIIAKPEMMKNSMAVVTMKMEVIE

>A0A0G1QY91
KDVPVTRDEEYILKLREHAAEFCGPDARAARALAQHPTEVCMDGRIPVATKGIPFRNIGG
KFGWPHFQMVLHDRYSRGRHGLILVTYHFSNRGCAGFDYDTEAAIAFTKLKAQIDRVYGM
GHYPIQVGFETDEDAFILHGGDESVELATKNFVALLIMRILLDLLPLVQGNIEHIAEVRA
PVEHREWILALGRGFDWMHAPNTALIVGPWSHNLEGPTAARMTRVLTSAIYAGSDPLLAR
EKALFVAIRRPGLAETPFAGITRQMKVVE

>A0A358X4T9
----MPKGSQFLLDHKKQSSLFISPDAALQRRLAKFPTEACMDGRLPLMTNGIPFRNIGG
IFGWPFFGSLLIDNYRKGRHGLIFVTYHWSDRGCKGFKYETDAARVYTELRKEIEDVFGA
GRYPIQVGVETDEDALVLHGDGEILDLATLDILKAILMRIRKDLVPLLIGNIAHISYIRS
PAQHKEQILAIGRGFDWLHLPNKALIVGPYSYDLEKPTAARLARILASASFAGPERIWAA
KKAQSKVIRQPELEDDVLVGTTRLFTPIE

>A0A1H2Z2Z7
---MNNQSNDYLLDLARHAQAFMDLA--SERRRGEHPTEACMDGRLPVITQGIPFRNLGG
NFGWPFFQVIINEQYSRGRHCLVFVTYHYADRGCRGFNYDTDIGRAAAKLKDQFIRVYGK
GAVPIVCGIETDLDALVLHGDDSVVDLAKQELEEMLLMRIVRDLIPLVRGNIRHIAEIRA
PAEHKEWVIGVGRGFDWLHLINTAFIVGPFDPNLSVTTAAKIDRVMTSAAFGGPEYHLAR
EKAIFDIIKEPDLVPQILTGATRKIEVIE

>A0A1I4NJY2
---MNNPSNDFLLDLARHAQAFMDLA--SERRRGEHPTEACMDGRLPVITQGIPFRNLGG
KFGWPFFQVMINQEYSRGRHCLVFVTYHYADRGCRGFSYDADAARAAAKLKDQFTRVYGK
GAVPIVCGIETDLDALVLHGDDSVVDLAKQELEEMLLMRIVHDLIPLVRGNIRHIAEIRA
PSEHKEWVIGVGRGFDWLHLINTAFIVGPFDPNLSVATAAKIDRVMTSAAFGGPEYHLAK
EKAMFEIIKEPDLVPQILTGATRKFEVIE

>A0A1H8E5M7
---TDTNKTDYLLDLARHSQAFMDLS--SERRRGEHPTEACMDGRLPVMTQGIPFRNLGG
KFGWPFFQTIIDHQYGRGRHCLVFVTYHYADRGCRGYNYDTNAAKEAAKLKNQFLNVYGK
GAVPIVCGIETDLEALILHGDGTVVDLAKQELEELLLMRIIRDMIPLVRGNIRHIAEVRA
PAEHKEWVLGVGRGFDWLHAINTAFIVGPFDPNLSVATAAKIDRVLTSAAFAGPEYHLAR
EKALFDIIKAPDLLPQILTGFTRKFEVIE

>A0A5C7W1G7
RRMMKNSNTDYLLDLARHSQAFMDLA--TERRRGEHPTEACMDGRLPVMTQGIPFRNLGG
IFGWPFFQAAIDNDYSRGRHCLIFVTYHFADRGCRGFHYDTEAAKAAAKLKNQFQSVYGK
NGVPIVCGIETDLDALILHGDGRSIDLANEELEEMLLMRIIRDLMPLVRGNIKHIAEIRA
PAEHKEWVIGVGRGFDWLHVINTAFIVGPFDPNLSVATAAKIDRILTSGVYAGPEYLLAK
EKAMFNIIKEPDLAPQILTACTRKLEVIE

>F8GHX8
---MRNVNTDYLLDLTRHSQAFMDLA--TERRRGEHPTEACMDGRLPVMTQGIPFRNLGG
IFGWPFFQATIDQEYSRGRHCLVFVTYHFADRGCRGFQYDTDAAKAAANLKNQFDSVYGK
GGVPIVCGIETDLDALILHGDGRSIDLANEELEEMLLMRVIRDLIPLIRGNIKHIAEIRT
PAEHKEWVLGVGRGFDWLHVINTAFIVGPFDPNLSVATAGRIDRILTSAVYAGPEYHLSR
EKALFNIIKDPDLAPQILTGRTRKFEVIE

>A0A3A4VBF8
---AVKKEDKFILDRKAQSKDFCSPGAQLGRRLAQHPSEACMDGRLSIMTNGIPYRNIGG
KFGWPFFGRLILDEYSKGRPTVVLSTYHFSDRGCAGHGYDTGAARKGARLAEQFKSAFGG
NHFPMVVAIETDEGGLVFHGGKETFDVANDNIHSQLMVNIIDDLLPLVAGNQKYVKAIRA
PMEHKEQIIAVGRGFDWLHLPNRALMIGPYDPDWENATAGKMKRVLVLAPFIGADAGVAV
EKAEYKVLKEPTIMKRILVGTTRNFYQLM

>A0A0G1CJ54
--------MNEIIELKGRSAVYCSQAAQDERARANHPTNVCMDGRIPFITGGVPFRHVGG
KFGDPYLNHLVREEERQGRPTLSLCTYHFSDRGCAGHKYDTASARSGAALKKEFDVVFGT
HNGAILLGIETDEDSIVFTNAGETFSIAEEAIRVKLIIQMLNDLLPLAYGDRAHVRTLKL
PLVHGEDIICVGRGFDWLHLPNRALIIGPYDHTWKDAIAGNFEPNIISAPYLE-EKGIAM
TQSDSDALGEKNL--KILVGVTMKFHQLK

>A0A3D0Y0U6
--------MKEIIELEARSKEFCAPAARDERAMSKHPTNVCMDGRIPFITGGIPFRHIGG
KFGDPYLGRLVLDEQRQGRPTLALCTYHFSDRGCAGHKYDTESACRGAALKKEFDVVFGT
NNGAILLGIETDEDSLIFTNDGDSFSIAEEEVLTALIIQMLNDLLPLAFGNRAYIRSKKL
PLVHGENIICVGRGFDWLHLPNRALIIGPYEHTWRDAIAGNFEADIISAPYFE-EKGIAK
MKADFDALGDQAL--EVLVGVTMKFHQL-

>A0A7T9C1Q9
-------MGAEILSLEERNRAFDTTGAYYDRIRGKHPTQVCMDGRIPLITGGIPFRNIGG
IFGDPYLGRLVLDERREGHSSLALCTFHFSNRGCAGHKYNIAASREGATLKHEFDEIFGM
HNSAIVVGVETDEDALILCGNGEELSIADNELTHRLLVEILRDLLPLVLNNREHVARIKK
PLVHNENIIGVGRGFDWLHLPNRALIIGPYGGTWREAVAGRFKPALISAPYTA-ERGVAI
AKAKYQALEPDEL--DTLVGIKMKYHPLT

>A0A1W9LV13
---PMTAMTNFVLDLRARSTEFCSPDAVDARRLKRHPTRVCMDGRLSLLTSGLPFRNMGG
IFGCPYLGRLVLDEERQGSRTLALCTYHFSSRGCAGHKYDVESSIIDARLKGEFEAAFGS
AQAAIVVGVETDEDALSFHSDGD-FYVSEDELYRKLVMEILNDLIPLVIGNQAYIRKHRA
HLVHGENIIGVGRGMDWFLLPNRALFIGPYGTCWGEAVAGNIRLVLISAPYRS-ELGLAR
LKARFRALKQKGL--DTLVGVTRLYHELD

>A0A1W9LZ91
---PMPSTTNFVLELRARSAEFCSPDAVDARRLKRHPTRVCMDGRLSLLTGGLPFRNMGG
IFGCPYLGRLVLDEEREGCRTLALCTYHFSSRGCAGHKYDIEASIIDARLKGEFEAAFGY
SQAAIVVGVETDEDALSFHSDGD-FYVSEDEVYRKLVMEILNDLIPLVIGNQAYIRKHRA
HLVHGENIIGVGRGMDWFLLPNRALFIGPYGTCWGEAVAGNIRLVLISAPYRS-ELGMAR
LKARFRALRQEGL--DTLAGVTRFYREL-

>A0A1F5TLX1
NKESARMNKEFLLNHELQSAQFCDPNVALERRLKIHPTEVCMDGRLSVMTNGFPFRNMGA
EFGWPELNALISEDYNMGRRCLVLTTYHWSHHGCGGFDNNVDQALSAAKLRKQFERVFGI
--YPLLVGVETDSDALVIHGNEGVLDLSKAELRLNILMQIVCDFIPLLRGNIEHIAELRE
EYTHQEKVIIVGRGADWLHQLNFALIVGPYDPNLSRPKAASLSTDMSSALIIAYKPLLAV
EKARTAIITEPQLIPHYLAGITRRFQRIN

>A0A7T9JZG1
SFAQKNTEEQAIIDRDQYSNIFKSQT--LERRKKEHPTAACMDGRVPVLTKGIPFRRLGG
AFGWPHLSEKFKNNYSSNKKCLVLDTYHFSNRGCAGFNYDTEAAIAYTKFKKQVERVFQS
TDFPIIVGLETDSDSLVLHSQREPVTVNEDQIFEQLLLQVLYDLFPLIIGNLEHVKDIQK
EVEHKEWIIGFGTGFDWLHSPNTALIVGPWSPRLDNDKAFSMQRIIVSAEWYP-ENLLME
EKVNFEILAQKDISDKWLPVIDKKFRIIS

>A0A0G1TAJ8
LRHSTDPSPRWLLEHASQSAAFLEPKVRQTRTMLEHPTLACIDGRLSIMTRGIPFRNIGG
KFGWPYLQTVLSEQFEKNKDCILFATYHYSDRGCKGFNYDTEAAKKAAELRNRIQRIYAD
VTGVILVGIETDEDALILHGNGEILSLANDNLVRKILLGMLRDLIPLIEGNIKHIKCVRE
SFDHCECCLGVGRGFDWLHVPNKALLIGGYSFNVGEPKAAGLNRIMASALYLGVEKRLAI
ERAMSRKIEARPLIKSVIVGETRFFKDRT

>A0A1R3VZ81
NLKDLPIQQEWLLNEQVYCERFSHPDLSAARRRQEHPSPVCIDGRVAHAMQGLFLRNIGP
QLKRMDFASHVDSSAALGQGSLIMVTYHFSHLGCAAYGCDTELARQDCQVAEHIRQTYVS
HAYPLVCGFDTDIEALLIHGDGQSLNLSDESLGVWLLLNLAQDFLPLLQGNVNHAAELRA
GLEHCEWAICVGNGFEFIRTPNVAMVIGPYSPDMGKPTAARMQRILSCCLYGLVEKATAE
FRSRLNIIAHPELTRTRLSAIKRSLELLH

>P46512|reviewed|Carbonic
PDTKAPFDPERIKSG------FKTEKFVTNPALGQSPKF-CSDSRVSHVLDGEVVRNVAN
M------------P-------------PFD-----TKYSGVGAAVEYA----KVQEIFVI
GHIKGLMTFPDEG-------HSDWVKVCL-KVVAEHT-QCEKEAVNVSLGNLLTYPFVRD
---------------------TLALKGGHYTFELWAL------LS---------------
-----TSV---------------------

>P46513|reviewed|Carbonic
-----------------------------NPTLGQSPKF-CSDSRVSHILDGEVVRNIAN
M------------P-------------PYD-----IKHSGAGAAIEYA----KVENIVVI
GHIKGLMSIPDDG-------PAQWVKLGL-KVKANCL-KCEKEAVNVSLGNLLTYPFVRD
---------------------KLSLKGAHYAFDLWNL------IS---------------
-----LLQ---------------------

>P27141|reviewed|Carbonic
SDGSKPFDPEHMKAG------FKTEKYEKNPALGQSPKF-CSDSRVSHVLNGEVVRNIAN
M------------P-------------AYD-----TRYSGVGAAIEYA----KVENIVVI
GHIKGLMSLPADG-------ESDWVKIGL-KVQGEHK-ACEKEAVNVSLGNLLTYPFVRE
---------------------TLALKGGHYGFELWGL------LS---------------
-----LSV---------------------

>P17067|reviewed|Carbonic
SDGIPKSEAERIKTG------FKKEKYDKNPALGQSPPF-CSDSRVSHVLDGEVVRNVAN
L------------P-------------PYD-----AKYAGTGAAIEYA----KVSNIVVI
GHIKGLLSFPFDG-------YSEWVKIGL-KVKAQHA-HCEKEAVNASLGNLLTYPFVRE
---------------------TLALKGGYYSFELWGL------LS---------------
-----FSV---------------------

>P16016|reviewed|Carbonic
GGTPSASYPQRIKEG------FKKEKYEKNPALGQAPKF-CSDSRVSHVLDGEMVRNIAN
M------------P-------------VFD-----DKYAGVGAAIEYA----KVENIVVI
GHIKGLMSFPDAG-------TTDWVKICL-KVLAEHA-HCEKEAVNVSLGNLLTYPFVRD
---------------------TLALQGGYYSFELWGL------LS---------------
-----QSV---------------------

>P27140|reviewed|Beta
SSDKKAFDPETIKQG------FKKEKYETNPALGQSPKY-CSDSRVSHVLDGDVVRNIAN
M------------P-------------PFD-----VKYGGVGAAIEYA----KVENIVVI
GHIKGLMSFPLDG-------NSDWVKICL-KVISELS-RCEREAVNVSLANLLTYPFVRE
---------------------TLALKGGYYAFELWGL------LS---------------
-----SSVKDTILHW--------------

>P42737|reviewed|Beta
SSDSKSFDPERIKEG------FKKEKYETNPALGQSPKY-CSDSRVSHVLDGDVVRNIAN
M------------P-------------PFD-----VKYAGVGAAIEYA----KVENIVVI
GHIKGLMSFPLDG-------NSDWVKICL-KVLAESS-RCEREAVNVSLANLLTYPFVRE
---------------------TLALKGGYYSFELWEL------IS---------------
-----HSI---------------------

>Q9ZUC2|reviewed|Beta
-LDSNKLDAERIKSG------FKTNNYEKNPTLSQTPKF-CADSRVSHILNGEIVRNIAN
M------------P-------------PYD-----TKHSNVGAALEYP----NVENILVI
GHIKGLMAIEDNT-------TKNWIQICA-RIKQDCL-NCEKEAVNVSLGNLLSYPFVRE
---------------------KLAIRGAHYTFDLWEL------TT---------------
-----FALS--------------------

>Q94CE4|reviewed|Beta
-LDSSNSDAERIKTG------FKTEKYLKNSTLTQTPKF-CSDSRVSHILNGEVVRNIAN
M------------P-------------PFD-----KRHSGVGAAVEYA----KVENILVI
GHIKGLMSIEDDA-------TQNWVKIGA-KIKEEHL-KCEKEAVNVSLGNLLSYPFVRA
---------------------TLAIRGGHYTFDLWEL------TT---------------
-----FAFS--------------------

>P40880|reviewed|Carbonic
PSSSASFRPERLKTG------FKTEVYDKKPDFGQAPKY-CADSRVSVTLGGETIRNIAN
M------------P-------------AYC-----NKYAGVGSAIEYA----KVEVIVVI
GHIKALLSLKDGA-------DSDWVRIGF-KVQTECM-VLEKEAVNVSLQNLLTYPFVKE
---------------------TLKLVGGHYKFETWEQ-----------------------
-----------------------------

>Q94CE3|reviewed|Beta
IDRQNNTDVDDMKQR------FKKLKYMDDFEHAQAPKF-CADSRVSAVLGGDTVRNIAN
L------------P-------------PYE-----GP-TETKAALEFS----NVENILVI
GHIQALMKMEDEG-------DSNWVVVGK-STKAVAL-HCEKASINHSLERLLGYPWIEE
---------------------SLSLHGGYYTFEKWTV------AS---------------
-----KKKE--------GSGI--------

>Q9C6F5|reviewed|Beta
RETETSYDFDEMRHR------FKRQKYLPEIEKAQSPKV-CADSRVSYVLGGETIRNVAN
L------------T-------------PVQ-----GP-TETNSALEFA----QVENIIVM
GHIAALMSHQNHQ-------QHRWVMNGK-RTQLASL-NCEKESIKDSVMNLITYSWIRD
---------------------EVKIHGCYYSLEKWRL------KT---------------
------------------YGF--------

>P0ABE9|reviewed|Carbonic
---------KEIIDG------FQREAFPKREALQQSPRT-CSDSRLELVTQGDVIRNAGN
I------------P-------------SYG------EPGGVSASVEYA----RVSDIVIC
GHMTAIASCQCM--------DHHWLRYAD-VVNEARS-AMVRENVIAQLANLQTHPSVRL
---------------------RIALHGWVYSIAAFDGQFVPVCRQ---------------
-----AA----------------------

>Q9I262|reviewed|Carbonic
---------RDIIDG------FQRDAYPARSQLRQAPKA-CSDSRVELLTQGEVIRNAGN
I------------P-------------GYG------QPGGVSASVEYA----GVGDIVVC
GHMGAIASCACL--------DQGWLHHAE-AMNSAHA-ALVRHNVIAQLANLRTHPCVAR
---------------------RLNLHGWVYRIDALDGRFVSVRGE---------------
-----QAVA--------------------

>P27134|reviewed|Carbonic
---------RKLIEG------FRTSYYPSHRDLGQHPRV-CSDSRINLITQGEVIRNAGN
L------------P-------------PFG------ANGGEGASIEYA----NIEHVVVC
GHMKGLLKLNQLQ-------EDDWLQHAQ-LVLDNYY-ILVAENVLTQIENLKTYPIVRS
---------------------KLQIFGWIYEVLQISRDDTGEKPEIA-------------
------AVAAANYSSWL----PEQQQRIY

>Q54735|reviewed|Carbonic
---------QRLIEG------FREGYFSSHRDLGQHPRI-CSDSRVNLITQGDVIRNAGN
I------------P-------------PYG------ANGGEGAAMEYA----EINQIIVC
GHMKGLLKLNSLQ-------EKDWLKHTE-LVLDNYL-VAVAENILTQLKNLQTYPAIHS
---------------------DLSLHGWIYEVLAYDGDFVAINNSISYDAFVPGKERPGR
-----KATESPQLSPHL----REQAERIY

>O24855|reviewed|Carbonic
---------KAFLGA------FQENEYEELKELKQKPHT-CVDSRVNLITGGEVICNMGN
V------------P-------------PKT----YKESLSTIASIEYA----GVQNLIIC
GHCGSVHLIHDET-------AKNWIQFLE-ELKNHPN-LTERLNARLQLNNLLSYDFIQE
---------------------ELKIFGWHYRIYNYNFFFEP-------------------
-----ETIKQ-------------------

>Q9ZN54|reviewed|Carbonic
---------EAFLGA------FQENEYEEFKELKQKPHT-CVDSRVNLITGGEVIRNMGN
V------------P-------------PKT----YKESLSTIASVEYA----GVQNLIIC
GHCGSIHLIHDET-------AKNWIQFLE-ELKNHPN-LTERLNARLQLNNLLSYDFIQE
---------------------ELKIFGWHYRIYNYNFFFEP-------------------
-----ETIKQ-------------------

>Q22460|reviewed|Beta
---------NKILRG------FRNTIRKDLVKQNPSPTA-CMDSRMTRFTQGDVVRNAGN
M------------PDNYG---------AFS-----VSVNTEPAALELA----GIRHIVVC
GHINTLYGLHQCPKNFDVTS--HWVRRNGSRLHRGPMMKLSQINVLQQLINICSHEFLKE
---------------------RLHIHGMWFEDYLFSKRFVVLNPV---------------
-----VAFAK-------------------
